# Supplementary material for: Intron gain by tandem genomic duplication: a novel case in a potato gene encoding RNA-dependent RNA polymerase
Source: PeerJ. 2016 Jul 26;4:e2272. doi: 10.7717/peerj.2272 (PMC4974935; doi:10.7717/peerj.2272)
Supplement: Supplemental Information 1 [file peerj-04-2272-s001.txt]

Supplemental Information 1 of 
Intron gain by tandem genomic duplication: a novel case in a potato gene encoding RNA-dependent RNA polymerase
Ming-Yue Ma, Xin-Ran Lan and Deng-Ke Niu

Manually (re-)annotated RdRp genes in Solanum tuberosum, Solanum commersonii, Solanum habrochaites, Solanum habrochaites, Solanum melongena, and Capsicum annuum.


LOCUS       Solanum tuberosum       12971 bp
DEFINITION  Solanum tuberosum       12971 bp
TITLE       Solanum tuberosum
FEATURES             Location/Qualifiers
     gene            1..12971
     CDS             join(1..406,2756..2923,3199..3415,3498..3633,
                     3919..3993,4383..4536,5159..5360,5454..5541,5708..5848,
                     6932..7006,7136..7207,7382..7488,8111..8259,8838..9063,
                     9772..9997,10234..10376,10926..11097,11527..11665,
                     11750..11913,12501..12773)
     3′UTR          12774..12971

ORIGIN

        1 ATGGGAGATT TTTACTCTCA CAACAATGAA GAAGTTGAAC TTCCACATTC AGTACAACAA
       61 ATGATTAACC AAATCTGCAA AAAAGAGAGA CAAAATTCAC CAGATGATAA AGTACGAAGA
      121 CTCCTTGTAG CAATCGGAGA AGAACGTTCG CTTTGTATTT TGAGGGAAAT CTCAAAATGT
      181 CAGATTAAAA AAACCCTAAG TGGATTCATT GTTTTCATGG CGAAAAAATA CTATCAATCG
      241 GAAACTCAAC AGTTTTATCA GAAGCAAAAT TATGAAGAAC CAGTTCCTTC TGCTGAAAGT
      301 TTTTATCATT CGCCTCAGAT TCGAAGAAGT TCGCTGTCTT CTCCGAATTC CTCTTGTTCT
      361 TCTGTCAATT TTTCACCCAG AAATCGGCCG ATTTTTCAGG ATAATGGTAA AGTTTCCTAA
      421 TTTTTTTTCT CAAACTTGCA CAGTGTAATG ATAAAGTGAT AATTTTTTTT ACTAATTTAA
      481 GTGTGCTTAA AATACATAAA CTGTTGAACT TGCATGCATG TTTTTCTATT TTTGTATATT
      541 TTTTGGGCTT GTTGCAAAAG GTTAAATTAT GTTCACTGAT AGCATTAAAT AAATTGGTTA
      601 ATTACACCAT GCAACCGTAT GATATGTATA TGTTTGGATA CAATATATTA AAATAAGTTA
      661 TTTTTATGAA ATTTAAAAAG AAGATACACA TTTTTGTTCT TAGAAAAACA GGGATACACT
      721 TTATTATATT TAAGAGTTTG GAAAGATAAA AAATATATTT CCAATACATA AAATTCTAGT
      781 CAGCTTATTA AGTAATTTAT TTCCTATTTA AGAGTTCCAA AAGATACATA TATGATTCTC
      841 CTTATATGAA TATAAACTAG AAAGTCAATA ATACAAAGAG AGCTCTTCTA GGAAGCATTA
      901 GTAAGTTTCT TGTTTGGTAG AAGAATTTTT GTTAGTGTTT GACAAACTCT TCTGGGGTCA
      961 AAACCTTTAC GACCAATCAC AACTTTTAAA TTTTGGGATC ATTATTGAAG TGTATGATTA
     1021 TCTCATCTAA GAGTATAAGT TATTATGGAG ATATTTTTAG TTACTTAATT ATATTCTCAA
     1081 CATATTCTAC GATGGTGGCA TGATTTCATT ATATTGATTT AAAATTTAAA GAAGTAAATC
     1141 CACAACAAAA CTAAGAAGCC TCAATATCTA CTCCTACTAC ATATGGATAA AAACCAATTA
     1201 TATCCTTTTA TATGTACAAT GTACTTTTTT GGTGAAGGGG GACTAGGACA AACCTCCTTG
     1261 CCCCCTCTAG CTTCGCCCCT GCCCTCACGT GCAGGCTTGA TTCTTTATTA TGGATCAAGC
     1321 ATGTGGAAAT TCTTTTTGAT AAGGTGGCAA TAAGATTCAA ACTAAAAATC TATGCCTACT
     1381 TTGATACCAT ATCAAATTGT GGGATCATTC ATCGAAAAGC TTGAGTTGTT AGAGATAACT
     1441 CAGTTTTACT TACTTAATTA TTCTCAGTAG TCAATACTAA TAATTATGTC CCAAATAACC
     1501 CTTCGGGGTG GCCCAGTGGT TTGAGCTTGG GACTTCCAAG TTGGAGGTCT CAAGTTCGAA
     1561 ACCCCTTGCC AGCGAAAGCA CATTAACCAA TAACAATGTC CGTATGGAGT GGACAAATCT
     1621 CCAGATATAA AGACATAATA ATATACCCTT CGGGGTGGCC CAGTGGTTTG AGCTTGGGAC
     1681 TTCCAAGTTG GAGGTCTCAA GTTCGAAACC CCTTGCCAGC GAAAGCAAGG GGTTTGCCTT
     1741 CTGGGTCGAG CTCGTCGCAC TAGGCTTGCC TAGTGTAGGT TACCTCTCCT ATGTGGTTTG
     1801 CGAGCTATTG CATAAGAGCG AGGGTTTTAC CCTGTGCGCA CCCAAAGGGT AGCGGCGGTA
     1861 GGTTTTTCTT GTCATAAAAA AATAATAATT ATGTCCCAAT ACACTTCTCC ACTTAAATAC
     1921 AAGCGTTTGA CAGAAGAATG CACTCACTTT TCTTAACTGG AAATTAATCA TTCCGTGCGG
     1981 AATCCCAAAG TTGCCCCTTC TTTTTTGGGT TAAAAATTCC CCTCCTTCTA TCTATTTGAC
     2041 TCAAAAGTCT CTGTTCTAAG AATCTCTTCA GATTTATTGT ACTTGACAGA CAAATGTTGA
     2101 TAGTAACAAA AAGATAGAAA GGAAAAGCAA ACACAGCTAG CTACTAAATT GTAAAGTACT
     2161 AAGGGTCATT AGGTTTGAGG TATAAGCCAA GTTAATCTTG ATATATAATC AGTATTGCTT
     2221 TATACCATAG TTGATTTTGG TATTAAAATT CATACAAAAT ATGCAGATTT TAATACTGGA
     2281 AAGTAAATGT TATATAACTA ATATTGGTAT AAGTTATATG AGGATTTATG TATTATCTTA
     2341 TACGGAATAG AAGGTGGAAT AAGTAATACA TTTATTAGGA ATACATGGAT AAGAGTATCT
     2401 GAAGATGAAA ATGTCCTTAC AATAGGTAAT ATCTAAAGAA TAATTCCCGT ATTGTTTATT
     2461 CACATATAAA TTGAGTATAT ATCTGGACAT TAGTTTAGGC TTAATGAAGA ACTTGTTCAA
     2521 ATTTTTTATT GGTTGCGATC TCTTCTTCCT TTTTTTTGCA TATTTACAAC TCTACATGTA
     2581 AACTATGTTG CTCGGACTCT CAAAAACTGT TGAACCCGTG TTGGATTCTC CAAAATGCAC
     2641 TACTTTTGGA GTATTCGATA CACACTTTTG AAGAGTCTGA ACAACACAAC ATGTAAACAT
     2701 ACTCAGACCT TTCAAAAATT CTAGTTTACC AATGATGGTC TTCCAATGCC TACAGACATA
     2761 GTAGGTGATG CATCTGATTC TCCTACATCA GCTCCACGAA TACCATCACC TCCAATGAGT
     2821 CCAGTGACAA CTAGCTTTCA AAGAGATCAT TACGATCCTA GGCCATCTAC ATTCAGAGAC
     2881 AGGGCCAGCA CACGAGGAAT AAGTGAACAG TTGCTGGCAC TCAGTAAGCT TGAATTAGTT
     2941 TAGGCTTAAT GAAGAACTTG TTCAATTTTT TTATTGGTTG CGATCTCTTC TTCCTTTTTT
     3001 TGCATATTTA CAACTCTACA TGTAAACTAT GTTGCTCGGA CTCTCAAAAA CTGTTGAACC
     3061 CGTGTTGGAT TCTCCAAAAT GCACTACTTT TGGAGTATTC GATACACACT TTTGAAGAGT
     3121 CCGAACAACA CAACATGTAA TGTACTCAGA CCTTTCAAGA ATTCTAGTTT ACCAATGATG
     3181 GTCTTCCAAT GCCTGCAGAC ATAGTAGGTG ATGCATCTGA TTCTCCTACA TCAGCTCCAC
     3241 GAATACCATC ACCTCCAATG AGTCCAGTGA CAACTAGCTT TCAAAGAGAT CATTACGATC
     3301 CTAGGCCATC TACATTCAGA GACAGGGCCA GCACACGAGG AATAAGTGAG CAGTTACTGG
     3361 CACTCAGTAA GCTTGAATTC AGGAAATTCT TTTTGATTCT AAACTACATT GGGAGGTAAA
     3421 TTTAGCATTT ATTCAAATAT TTACTTTGTG ACTTCTATAT TGCTACAAGT TGGTATTTGA
     3481 TTTGGTATGC GTTGCAGGAG GAAGGTGGAG GATGTAATTA TGCTCCATGA TGTTGGTGAC
     3541 ATTTTGGATA TGATATATCA ACCTATGTCT CATTTTGAGT CATATATTTG GAATAAATAT
     3601 GGTCATCTTT GTGAACATAA TAAACGGGTG CAGGTGAGTT TCCATTCAAT TACCACACTT
     3661 GTATAGTCTG TTTTAATCTT TTAGTTAGTT CGGATTTAAG GTCTTGGTCC CAACCACTGA
     3721 TGTTCTTTTT CCAGAGTTAA AGACTATATG AACTTATATT TCTGTCGTTC CATTTTTGCT
     3781 TTTGATGTAT TTTTTTATCA TTAGTGTCCA CCAATAAGAG ACTAGTAATA CCTTGGTCTA
     3841 GGTACTCACA TAATAGTCTC TTAAGTTTTA ACTATTGAAC TATTAATCCA ACAACTGCCT
     3901 TGTATCGGTG TCTTTCAGTA TCTTGATTGG GATTCAGGAA GGACTCATCT TTATCATTGC
     3961 CATGTCCATT CGGATGGAAG CTATACTTTT AAGGTCTGTT ATTCTTGTGG TTCAAAACTT
     4021 TTTGTGATTA AAAATTATTC AAGATAACTC CTTTAGCCTT TAAAGTGTTT TGTAAGTTAT
     4081 TCCTGTGCTT GAATTGGCTG AACAAGATTT CGGACTCCAG TAAATATTGT ATTATGTAAA
     4141 TATTTGATTT GTGTAGCACT AGGCTGCGAA TGATTCACTT TAGCTTTTTA GGCATCAAAA
     4201 GTTGAATAGA AAACTACTGA AGCTTGCTGT CTCCTGATAC TGATACAAGA GCCCGAAAGA
     4261 AATAACTGTA ATGCCTATAT TAATTAAGGA GTGGGCAGCA TTCATTCACT TTGGACAGTT
     4321 CATCACGTTA CCCTAAGCAT TAATATCCAT TTCTTGACTT GTTTTATTTC CCTCCTCCTC
     4381 AGGGTCCTTA CCTGAAAGCA GAAAGAACCC ATCTGCAACA GTCATTAGGA GATGAGAATG
     4441 TATTGATTGT CAAGTTTGAG CAAAACACCC CAGGGTGTCC AGAAGAGATT GTTCAGAATG
     4501 GAATTCTTGT TGGTTTGAGG CGCTATCGCT TTTTTGGTAA TTACCTTATA CATATGTCGC
     4561 CAAAGTATTT CAAAATTCCT ATCTTGTCTT GGAAATATAA GAAGAAATTC AGAATTTGTC
     4621 TTTCTTTCTG TAATTTTAGA TAGTTTTGCC GATGGACAGT GCATTTTATG AATTTTATTT
     4681 TGGAATGCAT GTGGCCAAGT CCATTTATTG TTGAGCTTGA GTGCTGCTGA TATTTCTTTT
     4741 AACACAAATA TAAGAACATA TATAATCTTG TCTGTTCTTG AATGATAGTA GATTCATCTA
     4801 ACATATGTGT CGCTAAATCA TAGATATATT GGGCGTAAGG CCCAACAGTT GCTCCCATTC
     4861 AAGTCTGATG GTCTTCTATA ACATGAAACT ACTGTACTTA GAGGGCAAAT ATTTTGCTTA
     4921 TTACCTACAA CAACTTGTAA TTAAAAGAAA TTCCCGTCTT ATGGCCTTCT TTTGGCCTGT
     4981 GTCAATGTGG ATCTTCTGTT TTCCCAAGTA GCTGTTTGAT GAAACTTCTC AGGTTACCAA
     5041 TAAATAGAAG CGTCATTCTC ATTATTGTAC TCAAAATCAG GGGTGGAAGT ACCTGAGAGG
     5101 TTCTGTTTTC AAGTGTTTGA TGCCAATGAG GTTTTGTGTC ATTGTGGTAT TTGAACAGTT
     5161 TATAAGGATG ACGGGAAGAA GAGAAGTTCA AAGGACAAAG AGGAAAAGAT CGATTCTGTT
     5221 AAATGCTACT TTGTTCGAAT GGAATCTCTT AATCCTTATG AAAAAGAAAC TTACATTTTG
     5281 CGTGACAAGA TGGTCCATGA AGCAAGGTGC AATTTCATGC ATGTACACAT GGTCTCTAGC
     5341 ATGGCTAAAT ACATGGCCAG GTTTGCTATT TCCCGGACTC TTTTAACTTT TTAATATTTA
     5401 TTGCATACTT GCTGTCTTTC TTTCTGAACT GCATAGTTAC TCTGATAATG CAGGTTCTCC
     5461 CTAACTTTAT CCACGACAGT AAAGCTTCAA GTTGATCTGA ATTCAGTGAA TATTGACAGA
     5521 ATTGAAGATA TATGTTGTCA TGTATATTAC TTATCGAACA TATAATGTGT ATATACAATC
     5581 ATGCATACTC TTTGCAGTTT CTTTCTCCAT GTATATACCA TCTCTTTATA GTTTCTCTTT
     5641 CCACGGTCTC AAGATAATGA CTTCTCTTTA TCATTTAATT GCCTCCTCCT TTGGGAAAAC
     5701 AATGTAGGAT AAGAGTGGAC GAATTATCTA TGATGAAGAT GGGAAACCAC TTATACACAC
     5761 AGATGGGACT GGATATATTT CAGAAGACTT GGCAAGAAAG TGTCCGCAAG ATTTTTTCAA
     5821 TGTGAAGCAT AGGTGTGCCA ACTTAGAGGT AATCTGATTA AACCTAAATC ACTAAGCATT
     5881 TTCTTGAGGT TGATTATGCT TTTGTATTGC ATTAAGAACC AGTAAACCTA ATCAATGAAG
     5941 TAGGTGCTCT CTTTTCAAGA ATAGAGGCCC AAGAAGCACA TAATTTGGCT TTATTCCAAA
     6001 ATTTGTCGTA TGTTCGGATA TAATTCCAGT GGCTGTTCAT CTGAGGAATA AAGACGCAAT
     6061 CCTTCTAATT TATCTGATTA ACCATGCAGT CCATAATGAG GCATTTTACA TCCTTATCCG
     6121 ACTTGAAGTA TCCAAGTTCA CATCTCTGGG CAGAAGCCAC TGCATAAACG TCAATAAAAT
     6181 TAAAGCAAAT CCTTGAAGGT CTCAAGGTCA TAAAAGGAAG TATAATTCTT AAGTGAGGGG
     6241 ATCAATAATC TTTAAAAAAT CAAACAAGTG ATTTCTTGTT GAACTTCCCA TATCTTTGCT
     6301 GTTCCTGCAT TTGGTCATGT AGCCATTGGA AATACCTATC AAATTTTTTG TGAGTTCATC
     6361 TACAAAGTTC TTAGAGAAAT TAAATAACAT AAACATTTGA GGACCAGTAG CTAGCTTCTC
     6421 AATCAGGCAA GCAGATGAAA TATAGTTTTC TCACCGTTTC AATTTGTTTG TCTTACTTTC
     6481 CTTTTTAGTC CGTTAAAAAA AAGGCCTCTT TCCTTTTTTC AACTCTTTAA TTCCAACTTT
     6541 CCACATGGCA TGCTTAAGAC CATAAGATTA AAGGGCATTT TAGTGCATTC TACATATCTT
     6601 TAGTTTAAGA TCACAAGATT CCAAAGTCTT CTTTACTTTT TTAAACTCCG TGCCAAGTCA
     6661 AAACCAAACA AACAAATTGA AACGGAGGGA GTTGCAGAAA TTGGAAGAAT ATATTCTTAG
     6721 TTCATATATT TATCTTTTCT AAATTCATTT GAATTCTCTT ATATCCTTGA TTTTCTTTGG
     6781 TTGTAGGCAC TAGACGGTGC ACAAGAAATT ATCTCTTGCA TGCTTGTATT CATTAAAAGT
     6841 ATCTGGCAGA TTCATTGTTC AGTTCTTTGT ATCTGTTTCC TTTCATCTCT CTTGAAGAAC
     6901 CTCCCATTAA ATTTTTAACT AACCATTTCA GAGATATACC AATGGTGTCA AACTTGGGGA
     6961 GAATTCATCT GAGTTGGGAG AGGCGGAATT TCAGAGTGGG GAACCGGTAA ATGTTTTTGA
     7021 TGTTTACCAC AATTGATTTG GAATCCCAGA CCGCTGCAGT TAGCAATTTT TTATCATTTA
     7081 ACATGGTCAG GTTGGTTCTT AGCTGATTAG TTTTCATTCT TCTCTGTCTG TTTAGCCTCT
     7141 GTTGATGCAG TGCCGTCTAT TCTACAATGG TCTTGCTGTA AAGGGAACCC TTCTAGTCAA
     7201 TAGAAAGGTA CTAAAACCAT AGTCTGCTCC ACCTGAAATG GCTTTGCCTA ATATCTTAAA
     7261 CTTAATTGCA TACTTCTGTG CGATGGCCTT ATTGAAGCAG CCTTATCTTA AATGCCCCTT
     7321 AATTTCTCTG CTCTCTAAGT CAACTTCCTA ATGGATACAA TGTTCTGTTC TTAAATATTA
     7381 GCTGCCACGA CGCACAATTC AGATTAGGCC CTCAATGATC AAGGTCGAGG CAGATCCAAG
     7441 ATTGTCAAGA GCTCAAATGT TTAACTCGTT GGAAATAAAT ACACCCAGGT ATTTGGTACT
     7501 TTTTAGTTAA TTCAATATTT CTGTTAATAG AAAGATAAAA AGTTCATTGT AGGGATCTTC
     7561 TTTTGACCAT GAAATTTGAA ATGTTACTTT CATGACCCTT CCTGTCTTAT TTTAGAAATA
     7621 TTGTAGTAAA GCCTATTTTT TTTTAAACAC TAAGAGCTGC AAGTACATGT GCATATATGA
     7681 GGAAAAATAT GTTATTATGC ATTTCAGTCG TTAGTAAGTA ACAGTTAGGA AAGACTGTGT
     7741 TGGAAGAACC ACAATATTAC TGACAGAAAT CGAGTCTGTA TTTTTATTGC TTAGGGGACC
     7801 GATTTGTCAT ACCCGTTGCA GTAGGATCCC AAGTGAGGGA GGTGAATTAT TTTGTGATTC
     7861 CTAATAAAAA AGAAAAGTAA AACAAGGTTT ACCACTAGGA TTTTTTGATG GAGATTGAAG
     7921 GATCAACTTG CCTATTACAA CTGGCTCTAA AAAGGGACAT ATCTCCCTTC CAATGATTGT
     7981 TTTTTAAAAA TAATTCTTCC ATGCTATCTT TGTATTACAG AATTTTCTGT TAAAATTTCT
     8041 GTAGTTACAG TCATTTCAGG TATATATCTA TGAACTGCTG CAACTGACAC CTCTTATGTT
     8101 CTTCTTTCAG TCTTAAACCT AGGAATACTT ATCTATCAAG AACTCTTATT GCTCTGCTGA
     8161 CCTATGGAGG TGTTCCCGTG GAGTATTTCT ATGATATACT CAATAATACT TTGGAGGAGA
     8221 CACAAAGGTT ATACTCAGAT GAGGTGACAG CACTAAAAGG TAATTCTAGT TTTAGAAAAA
     8281 ATGATAATAA AACCAAGTTT CTCTGCAGCT GTTTATGGTT TATAATCTAG CATGTACATG
     8341 GAGAAATGTT GACCTTCAGA TGTTGTTACG CGACAACTTT AAACTTGTGT GCAATCTGGA
     8401 TTATATTTCA GCATGTGGTG ACATTTTTGT TCTCAAAATT TCAAATAATC TCTTGAAAGC
     8461 ATCACATGTT TATATGAACA ATTAACAATC TGGTGCCGTT ACCAATTTTC TAAAAAATCC
     8521 TAGAAAGTAG AAACTATGTT GCTCGGATCC TCCAAAAGTG CTGTTGACCC GATGTCTGAT
     8581 CTCCAAAATG CATTACTTTG GAGGATCTGG CATACACCCT CCGACATTGT TCGAGAACTC
     8641 GAGCAACATA GCCTAAAACC AAATCACTTC TTATATACCT TCTGATGCCA TCTTTGCAGA
     8701 TTTGGTACTG AAGTTTTAGT GAAAGCATTC ATTTACCTGC ATTGATCTTA ATATGCACTA
     8761 CTCTGTTCCA AGTCTCTGTT GAATGCTTTA CCAATTCAGA CCCTTACTTT TTTGTTTTAC
     8821 TGGTTGTCTC CATGCAGTTG CGGTAAACCA TAGAGATCGT GATGATGCCT CTACTGCCAC
     8881 AAGTATGATA ATGGCTGGAG TACCTCTCAC TGAACCATAT CTTTGGTGTT GTTTATCTTC
     8941 CCTGGCAAAG GAAGAAAGAA ATGGGCTCAA AGGAGGAAGA CTTCCTATTG CTGATACTTT
     9001 CTATCTAATG GGAACAGCTG ATCCCACTGA TACTTTAAAT CCCCATGAAG TTTGTGTTAT
     9061 TCTGTAAGTA TACTGTTTAT ATATATCTTA TATGATCCTT TTCGTCCAAT CCTGACGACT
     9121 CACCAAAAAA AACTTCTTTG TTATGACGTT GTCAACTTCT AATCAAGTGT TTCAGTTAGA
     9181 CACTTGAGAT TGAAATTTTG AAAAAGCGTT TGCACGTGTT TTCATTTGTC TATTAGATAG
     9241 TTTAGTTAAC CACATAAAAT ATGTCGTATC CTTTAATTAT ACGCATCAAC CTCAAGTAGA
     9301 AAATTCCTTG GATTTTATGG CCTATTTAGG CAAATGTGTA TAATTAAAGG AAATGACATA
     9361 TTTTATGTGA CTATCTAATG GATGAATGAG AACACACACA AAAAATTCAA AAAATTGAAT
     9421 GAAAGTGTCT AATTGGAACA CTCTATTGAG GTGTTCAATT GAAACAAGGT TTAGTTCGAG
     9481 AGTCTAAATG GAATATCCGG ACAAGTTTAA GGGGCAGGTT ATGTATTAAG CCATTCGGCT
     9541 TTCTATCTTA AAAAAGATAT TCCTCTGTGG AAAATCAGTA TGACTCTGAA GTAGTTTGGT
     9601 GAAAGCTGAT TGTTAGAATC TATCTCATCG ATGCACTCAT CATCAACTTA CCCATTGATT
     9661 GTTAGAATCT ATCTCATCGT TGCACATTTG CTCATTAGTC TAATGACAAG GTTGCAGAGC
     9721 CTGTATTTTT AGCTGGAAAT TTACAAAGTA AAACTACGAC ATTTTATGCA GTGAACATGG
     9781 GCAAATATTT GGAGAGGTAC TAGTATACAG GAATCCTGGA CTTCATTTTG GTGATATCCA
     9841 TAGACTACTT GCTGTCCCCG TGAAGAACCT CGGAGACATA GTTGGAAATG CTAAATATGG
     9901 AATATTTTTC TCCACAAAAG GTCCAAGATC AGCGGCCACT GAAATTGCTA ATGGTGATTT
     9961 TGATGGAGAT AAATATTGGG TCTCTCAAAA CCCCCAGGTC AACTTTATCT CTACTACTGG
    10021 CTAATTGTTC TAATTTCTTT GCTTAATGAT TTGATTGAAC TACCTCAGAT TGGGTCCTCC
    10081 ATTTGCACCC TACAGGCCCA TCTAGTAATG ACAATGAAAA ATCAATAAAT GAAAAGAAAA
    10141 AAGAACATAT TGTTATGTCA TTTCATTTCT TGAATGAATG AAAATACTGA ACGAGTTCCG
    10201 TCCAATTTGC GCATGTTATG TTTTATGCTT CAGCTGTTAA AATATTTCAC TGCAAGTAGA
    10261 CCGTGGAGCC GAATCCATTC AACACCAAAG ACATTGCATA GGGAGCCCAA CAACTTCTCT
    10321 GCGGAGGAAA GGGAGCATGA TCTCTTTCAG ACATTTCTAG AAACTAGGAT GCCAAAGTAT
    10381 GTATAGAATG CCCTTTTTTG CCTTCCAAAG TTAGAATAGT CTCTTTGATA TTTGTCTGAA
    10441 ACATGTCTCT TCGGTGAAGA GTGCAACATA CAGTTCCTGT ATATCTGAAT GGTAAAAGGT
    10501 GCTCATCCTT GGGAGTCGGG AAGTCCCCGA GCTAATGAGC ATCGGATGAC TGTGGAAAAT
    10561 CTTTTCTGAA AGGCACGATC TTTTTGATAA GTTATTTTAA TTTAACCTGG CTAAGCTTTC
    10621 TGTTATATCT ATAGATCCTG ATCCAGAATT AAATGCTCAT TTATCGCTGA GCGGATCCAG
    10681 GATTTACATT TAATGGGTTC AACATTTGAA TTCTTACCAT TGAACCCATT ACATTTCTAA
    10741 AATTATGGTT TCATAGTTAC TATTTGGAAT TTTTTTAGTG ATTCTTACAT ATATATTTAT
    10801 ATTCTGAGTC AAAAGTACTG GGTTCAGTTG TACCCTTTAC TTCTACTCTC CATCCACCTC
    10861 TGGCTTTTAC TGCTTTAAAA CAAATGCTCA TGTTTCGCTT TTATTCACTT GGTTTACTCT
    10921 TTCAGCTATA GCATGGCTGA TGCTTCTGCT AACTGGTATG CACTCATGGA TAGACTTTTG
    10981 ATATTGGGGA AAAATAACAC CACAGAGAAT GAAGAGATAA AGTCCGTCAA AGAAAAGTTG
    11041 TTTGAGTTGA TTGATTTGTA TTATGACGCT ATAGACGCCC CAAAAAGTGG GAATAAGGTT
    11101 ACTTTCTTTA ACCTAATCTC TGTTTGATAG CCCTTATTGT GACAATCATA TACTTAAGTG
    11161 AATGTTTTCT ACTGTTCTGT TCCCTAAATC TTTTCTATTA GTTTGATGCC TCTTGCCTGA
    11221 AAACTTCAGA TTCACTATAC ATGTTTTGAA GAAAAATATG CACTTCTAGT CCATAAGCGA
    11281 TTTGACAATC TACTCTTACT TCCAAAGCTA GAGTTGATAT TGATTGAACA TTTTTGAGTT
    11341 AATGGTCAAA AACACACCTA AAGTATCCCC TTTTTCGAGT TCCAAACCTG AACTATAAAG
    11401 TAGGAAACTC GAAAAACCAG GATACTTTAG CTGTGTTTTT GGTCTTTCTC AATATGTTTT
    11461 TGTTAATGTT TTTAATGTTG TTGAGTTATC AAATTCTTGT CTTACCGCTC TTGCTTCTAT
    11521 CCACAGGTCT ACATCCCAAA GAGGTTGAAA GTAGACAAGT TTCCGCATTT CTTGCAAAAG
    11581 AAAGAAAGTT ATCACTCTAC CTCTGTCTTA GGAGAAATTT ATGACCGGGT TGAGAAATTT
    11641 AAAGCTGAAG AACCAGCTGC TGTAGGCAAG TGTTTGATCC ATTACTGATT GAATATTGCA
    11701 ATTGCTTACT GGTTGTGCAT TTGACATATA TCGTATTTTG TATGTCCAGA AATTAAGAAA
    11761 CTTTCGGCTT TTGAGGTTGG AATCCCTGAT ACATGTTTGA GGTTATGGGA GGAAAGGTAC
    11821 AGAAATTACA GATTTGAGAT GAAGGAAGCA CTGAACACCA GCAGTGAATC GAAAAATGAC
    11881 TTAGCTGACC AGGTTATTAA AAAGTACAAA CAGGTAAAAC CTTTCTTTTA TCACCCTTTG
    11941 AGAAATTTCT TTGTTGAGTC CCACATCGGC CCACCTAATA AGCTAGCTTT TAGGGTTGGA
    12001 TTAGGTCCGA AGGTCGATAT ACAACCTTCA ACAGTCATTT TAAGACTGTG AAAAGGTGAA
    12061 AAATACCAAT GAATATCTTA ATGTTACCTT TTGTTATACT TTGGGGTCAT TCATACCCTT
    12121 GTTGTTAGCA AATTGTTTCA TATTTACCCT TGGCCCCAAC AGAGCTCCAG CATGGATCCT
    12181 TACTTAAGTT TAATTGAGGA TAACTCAGTT CAATTTGGAG CTCCGTTAAT GGCAAGACTT
    12241 GAAGTATTAG ATGAGGGTAA AACTAGATAT TTCGTATAAT AGATGGGTAA ATTTGGACGT
    12301 TTTCCCTTGT AAGAAGCCAA ACATGAGCAC CATAATTAGT TGTATCAATG GGAGTTTACA
    12361 ACACAATAAT CGTGGTCCAA TCCTCACCGA CCCCATTCCT CCTTCCTCTC CCACGATTCT
    12421 TCGATGTAAT AGATTTTCTT AATCCAAAAG CCACCATGAG TCTTCATTTC TCTCCCTTGA
    12481 TTTTTCAAAT TTTCATGCAG TTGTTATATG AAGCACCGGA TATGGAGGAG AGCATCAGGA
    12541 GTACAACAGA CATGTATAAC GATGCACTTG CTATTTATTG CGTGACTTAT GATTACGCGA
    12601 AAGCTATAGG CGACGTCAGA AAGTGTGGTT TTGCATGGAA AGTTGCAGGT GCAGCCCTTT
    12661 GCAAGCTTCA TGCTGAGCTT CATGCAAAGG AACATAACCA AAAAGTAATG GCTATGTCAC
    12721 CTTCTATATT GCATAAATTA TTGAACTTGA GGATCAATCA AAAAGTGTCT TAACATGTAG
    12781 AATAAATGTG TTGACAATTT AGTGTATATA TGCTTTTCTT GTGTTAGTAT TCTTCTCTCC
    12841 CACTTTAATT GAACTCTAAA TAACTGGAAT TCACACACCG AAGTCATACT TGTGTGAGAC
    12901 ATTATTTGAT TGACAAATGA AAATACATGA GACCCATTTG TCAAGCTGAC AAAGGGACAT
    12961 CTTAATTCCC C
//


LOCUS       Solanum commersonii       12815 bp
DEFINITION  Solanum commersonii       12815 bp
TITLE       Solanum commersonii
SOURCE      Solanum commersonii       gb|JXZD01S005534.1|
FEATURES             Location/Qualifiers
     gene            1..12815
     CDS             join(1..406,2615..2782,3041..3257,3340..3475,
                     3761..3835,4224..4377,5000..5201,5295..5382,5551..5691,
                     6774..6848,6978..7049,7224..7330,7979..8127,8705..8930,
                     9639..9864,10101..10243,10786..10957,11385..11523,
                     11609..11772,12358..12630)
     3′UTR          12631..12815
                     /note: orthologous to the RNA-dependent RNA polymerase
                     (RdRp) gene of Solanum lycopersicum.

ORIGIN

        1 ATGGGAGATT TTTACTCTCA CAACAACGAA GAAGTTGAAC TTCCACATTC AGTACAACAA
       61 ATGATTAACC AAATCTGCAA AAAAGAGAGA CAAAATTCAC CAGATGATAA AGTACGAAGA
      121 CTCCTTGTAG CAATCGGAGA AGAACGTTCG CTTTGTATTT TGAGGGAAAT CTCAAAATGT
      181 CAGATTAAAA AAACCCTAAG TGGATTCATT GTTTTCATGG CGAAAAAATA CTATCAATCG
      241 GAAACTCAAC AGTTTTATCA GAAGCAAAAT TATGAAGAAC CAGTTCCTTC TGCTGAAAGT
      301 TTTTATCATT CGCCTCAGAT TCGAAGAAGT TCGCTGTCTT CTCCGAATTC CTCTTGTTCT
      361 TCTGTCAATT TTTCACCCAG AAATCGGTCG ATTTTTCAGG ATAATGGTAA AGTTTCCTAA
      421 TTTTTTTTTT CAAACTTGCA CAGTGTAATG ATAAAGTGAC AATTTTTTTT ACTAATTTAA
      481 GTGTGCTTAA AATACATAAA CTGTTGAACT TGCATGCATG TTTTTCTATT GTTGTATATT
      541 TTTTGGGCTT GTTGCAAAAG GTTAAATTAT GTTCACTGAT AGCATTAAAT AAATTGGTTA
      601 ATTACACCAT GCAACCTTAT AATATGTATT TGTTTGGATA CAATATATTA AAATAAGTTA
      661 TTTTTATGAA ATTTAAAAAG AAGATAAACA TTTTTGTTCT TAGAAAAACA GGGATACACT
      721 TTATTATATT TAAGAGTTTG GAAAGATAAA AAATATATTT CCAATACATA AAATTCTAGT
      781 CAGCTTATTA AGTAATTTAT GTTTATTTCC TATTTAAGAG TTCCAAAAGA TACATATATG
      841 ATTCTCCTTA TATGAATATA AACTTAGAAA GTCAATAATA CAAAGAGAGC TCTCTCTTCT
      901 AGGAAGCATT AGTAAGTTTC TTGTTTGGTA GAAGAATTTT TGTTAGTGTT TGACAAACTC
      961 TTCTGGGGTC AAAACCTTTA CGACCAATCA CAACTTTTAA ATTTTGGGAT CATTATTGAA
     1021 GTGTATGATT ATCTCATCTA AGAGTTTAAG TTATTATGGA GATATTTTTA GTTACTTAAT
     1081 TATATTCTCA ACATATTCTA TGATGGTGGC ATGATTTCAT TATATTGATT TAAAATTTAA
     1141 AGAAGTAAAT CCACAACAAA ACTAAGAAGC CTCAATATCT ACTCCTACAA CATATGGATA
     1201 AAAACCAATT ATATCCTTTT ATATGTACAA TGTACTTTTT TGGTGAAGGG GACTAGGACA
     1261 AACCTCCTTG CCCCCTATAG CTTCGCCCCT GCCCTCACGT GCGAGCTTGA TTCTTTATTA
     1321 TGGATCAAGC ATGTGGAAAT TCTTTTTGAT AAGGTGGCAA TAAGATTGAA ACTAAAAATC
     1381 TATGCCTACT TTGATACCAT ATCAAATTGT GGGATCATTC ATCTAAAAGC TTGAGTTGTT
     1441 AGAGATAGCT CAGTTTTACT TACTTAATTA TTCTCAGTAG TCAATACTAA TAATTATGTC
     1501 CCAGTAACCC TTCAGGGTGG CCCAGTGGTT TGAGCTTGGG ACTTCCATGT TGGAGGTCTC
     1561 AAGTTCGAAA TCCCTTGCCA GCGAAAGCAA GGGGTTTGCC TTCTGGGTCG AGCTCGTCGC
     1621 ACTAGGCTTG CCTAGTGTGG GTTACCTCTC CTATGTGGTT TGCGAGCTAT TGCATAGGAG
     1681 CGAGGGTTTT ACCCTGTGCG CACCCAAAAG GTAGCGGCAG CAGGTTTCCT TGTCATAAAA
     1741 AATAATAATT ATGTCCCAAT ACACTTCTCC ACTTAAATAC AAGCGTTTGA CAGAAGAATG
     1801 CACTCACTTT ACTTAACTGG AAATTAATCA TTCCGTGCGG AATCCTAAAG TTGCCCCTTC
     1861 TTTTTTGGGT TAAAAATTCC CCTCCTTCTA TCTATTCGAC TCAAAAGTCT CTGTTCTAAG
     1921 AATCTCTTCA GATTTATTGT ACTTGATAGA CAAATGTTGA TAGTAACAAA AAGATAGAAG
     1981 GAAAAGCAAA CACAGCTAAC TACTAAATTG TAAAGTACTA AGGGTCATTA GGTTTGAGGT
     2041 ATAAGCCAAG TTAATCTTGA TATATAATCA GTATTGCTTT ATACCATAGT TGATTTTGGT
     2101 ATTAAAATTC ATACAAAATA TGCAGATTTT AATACTGGAA AGTAAATGTT ATATAACTAA
     2161 TATTGGTATA AGTTATATGA GGATTTATGT ATTATCTTAT GTGGAATAGA AGGTGGAATA
     2221 AGTAATACAT GTATTAGGAA TACATGGATA AGAGTATCTG AAGATGATAA TGTCCTTACA
     2281 ATAGGTAATA TGTAAAGAAT AATTCCCGTA TTGTTTATTC ACATATAAAT CGAGTATATA
     2341 TATGGACATT AGTTTAGGCT TAATGAAGAA CTTGTTCAAA TTTTTTATTG GTTGCGATCT
     2401 CTTCTTCCTT TTTTTTGCAT ATTTACAACT CTACATGTAA ACTATGTTGC TCGGACTCTC
     2461 AAAAACTGTT GAACCCGTGT TGGATTCTCC AAAATGCACT ACTTTTGGAG TATTCGATAC
     2521 ACACTTTTGA AGAGTCTGTA CAACACTACA TGTAAACATA CTCAGACCTT TCAAGAATTC
     2581 TAGTTTACCA ATGATGGTCT TCCAATGCCT ACAGACATAG CAGGTGATGC ATCTGATTCT
     2641 CCTACATCAG CTCCACGAAT ACCATCACCT CCAATGAGTC CAGTGACAAC TAGCTTTCAA
     2701 AGAGATCATT ACGATCCTAG GCCATCTACA TTCAGAGACA GGGCCAGCAC ACGAGGAATA
     2761 AGTGAACAGT TGCTGGCACT CAGTAAGCTT GAATTAGTTT AGGCTTAATG AAGAACTTGT
     2821 TCAAGTTTTT TATTGGTTGC GATCTCTTCT TCCTTTTTTT TGCATATTTA CAACTCTACA
     2881 TGTAAACAAA AACTGTTGAA CCCGTGTTGG ATTCTCCAAA ATGCACTACT TTTGGAGTAT
     2941 TCGATACACA CTTTTGAAGA GTCCGAACAA CACAACATGT AATGTACTCA GACCTTTCAA
     3001 GAATTCTAGT TTACCAATGA TGGTCTTCCA ATGCCTGCAG ACATAGTAGG TGATGCATCT
     3061 GATTCTCCTA CATCAGCTCC ACGAATACCA TCACCTCCAA TGAGTCCAGT GACAACTAGC
     3121 TTTCAAAGAG ATCATTACGA TCCTAGGCCA TCTACATTCA GAGACAGGGC CAGCACACGA
     3181 GGAATAAGTG AACAGTTACT GGCACTCACT AAGCTTGAAT TCAGGAAATT CTTTTTGATT
     3241 CTAAACTACA TTGGGAGGTA AATTTAGCAT TTATTCAAAT ATTTACTTTG TGACTTCTAT
     3301 ATTGCTACAA GTTGGTATTT GATTTGGTAT GCGTTGCAGG AGGAAGGTGG AGGATGTAAT
     3361 TATGCTCCAT GATGTTGGTG ACATTTTGGA TATGATATAT CAACCTATGT CTCATTTTGA
     3421 GTCATATATT TGGAATAAAT ATGGTCATCT TTGTGAACAT AATAAACGGG TGCAGGTGAG
     3481 TTTCCGTTCA ATTACCACAC TTGCATAGTC TGTTTTAATC TTTTAGTTAG TTCAGATTTA
     3541 AGGTCTTGGT CCCAACCACT GATGTTCTTT TTCCAGAGTT AAAGACTATA TGAACTTATA
     3601 TTTCTGTCGT TCCATTTTTG CTTTTGATGT ATTTTTTTAT CATTAGTGTC CACCAATAAG
     3661 AGACTAGTAA TACCTTGGTC TAGGTACTCA CATAATAGTC TCTTAAATCT TAACTATTGA
     3721 ACTATTAATC CAACAAATGC CTTGTATCGG TGTCTTTCAG TATCTTGATT GGGATTCAGG
     3781 AAGGACTCAT CTTTATCATT GCCATGTCCA TTCGGATGGA AGCTATACTT TTAAGGTCTG
     3841 TTATTCTTGT GGTTCAAAAC TTTTTGTGAT TAAAAATTAT TCAAGATTAC TCCTTTAGCC
     3901 TTTAAAGTGT TTTGTAAGTT ATTCCTGTGC TTGAATTGGC TGAACAAGAT TTCGGACTCC
     3961 AGTAAATATT GTATTATGTA AATATTTGAT TTGTGTAGCA CTAGGCTGCT AATGATTCAC
     4021 TTTAGCTTTT TAGGCATCAA AAGTTGAATA TAGAACTACT GAAGCTTGCC GTCTCCTGAT
     4081 ACTGATACAA GAGCCCGAAA GAAATAACTG TAATGCCTAT ATTAATTAAG GAGTGGGCAG
     4141 CATTCATTCA CTTTGGACAG TTCATCACGT TACCCTAAGC ATTAATATCC ATTTCTTGAC
     4201 TTGTTTATTT CCCTCCTCCT CAGGGTCCTT ACCTGAAAGC AGAAAGAACC CATCTGCAAC
     4261 AGTCATTAGG AGATGAGAAT GTATTGATTG TCAAGTTTGA GCAAAACACC CCAGGGTGTC
     4321 CAGAAGAGAT TGTTCAGAAT GGAATTCTTG TTGGTTTGAG GCGCTATCGC TTTTTTGGTA
     4381 ATTACCTTAT ACATATGTCG CCAAAGTATT TCAAAATTCC TATCTCATCT TGGAAATATA
     4441 AGAAGAAATT CAGAATTTGC CTTTCTTTCT ATAATTTTAG ATAGTTTTGC CAATGGACAG
     4501 TGCATTTTAT GAATTTTATT TTGGAATGCA TGTGGCCAAG TCCATTTATT GTTGAGCTTG
     4561 AGTGCTGCTG ATATTTCTTT TAACACAAAT ATAAGAACAT ATATAATCTT GTCTGTTCTT
     4621 GAATGATAGT AGATTCATCT AACATATGTG TCGCTACATC ATAGATACAT TGGGCGTAAG
     4681 GCCCAACATT CGCTCCCATT CAAGTCTGAT GGTCTTCTAT AACATGAAAA TACTGTACTT
     4741 AGAGGGCAAA TATTTTGCTT ATTACCTACA ACAACTTGTT ATTAAAAGAA ATTCCCGTCT
     4801 TATGGCCTTC TTTTGGCCTG TGTCAATGTG GATCTTCTGT TTTCCCAAGT AGCTGTTTGA
     4861 TGAAACTTCT CATGTTACCA ATAAATAGAA GCGTCATTCT CATTATTGTA CTCAAAATCA
     4921 GGGGTGGAAG TACCTGAGAG GTTCTGTTTT CAAGTGTTTG ATGCCAATGA GGTTTTGTGT
     4981 CATTGTGGTA TTTGAACAGT TTATAAGGAT GACGGGAAGA AGAGAAGTTC AAAGGACAAA
     5041 GAGGAAAAGA TCGATTCTGT CAAATGCTAC TTTGTTCGAA TGGAATCTCT TAATCCTTAT
     5101 GAAAAAGAAA CTTACATTTT GCGTGACAAG ATGGTCCATG AAGCAAGGTG CAATTTCATG
     5161 CATGTACACA TGGTCTCTAG CATGGCTAAA TACATGGCCA GGTTTGCTAT TTCCCGGACT
     5221 CTTTTAGCTT TTTAATATTT ATTGCATACT TGCTGTCTTT CTTTCTGAAC TGCATAGTTA
     5281 CTCTGATAAT GCAGGTTCTC CCTAACTTTA TCCACGACAG TAAAGCTTCA AGTTGATCTG
     5341 AATTCAGTGA ATATTGACAG AATTGAAGAT ATATGTTGTC ATGTATATTA CTTATCGAAC
     5401 ATATAATATG TGTATATATA ATCATGCATA CTCTTTGCAG TTTCTTTCTC CATGTATATA
     5461 CCATCTCTTT ATAGTTTCTC TTTCCATGGT CTCAAGATAA TGACTTCTCT TTATCATTTA
     5521 ATTGCCTCCT CCTTTGGGAA AAAAATGTAG GATAAGAGTG GACGAATTAT CTATGATGAA
     5581 GATGGGAAAC CACTTATACA CACAGATGGG ACTGGATATA TTTCAGAAGA CTTGGCAAGA
     5641 AAGTGTCCAC AAGATTTTTT CAATGTGAAG CATAAGTGTG CCAACTTAGA GGTAATCTGA
     5701 TTAAACCTAA ATCACTAAGC ATTTTCTTGA GGTTGATTAT GCTTTTGTAT TGCATTAAGA
     5761 ACCAGTAAAC CTAATCAATG AAGTAGGTGC TTTCTTTTCA AGAATAGAGG CCCAAGAAGC
     5821 ACATAATTTG GCTTTATTCC AAAATTTGTC GTATGTTCGG ATATAATTCC AGTGGCTGTT
     5881 CATCTGAGGA ATAAAGACAC AATCCTTCTA ATTTATCTCA TTAACCATGC AGTCCATAAT
     5941 GAGGCATTTT ACATCCTTAT CCGACTTGAA GTATCCAAGT TCACATCTCT GGGCAGAAGC
     6001 CACTGCATAA ACGTCAATAA AATTAAAGCA AATCCTTGAA GGTCTCAAGG TCATAAAAGA
     6061 AAGTATAATT CTTAAGTGAG GGGATCAATA ATCTTTAAAA AATCAAACAG GTGATTTCTT
     6121 GTTGAACTTC CCATATCTTT GCTGTTCCAG CATTTGGTCA TGTAGCCATT GGAAATACCT
     6181 ATCAAATTTT TTGTGAGCTC ATCTACAAAG TTCTTAGAGA AATTAAATAA CACAAACATT
     6241 TGAGGACCAG TAGCTAGCTT CTCGATCAGG CAAGCAGATG AAATATAGTT TTCTTGGCGT
     6301 TTCAATTTGT TTGTCTTACT TTCCTTTTTA GCCCGTTAAA AAAAAGGCCT CTTTCCTTTT
     6361 TTCAACTCTT TAATTCCAAC TTTCCACATG ACATGCTTAA GACCATAAGA TTAAAGGGCA
     6421 TTTTAGTGCA TTCTACATAT CTTTAGTTTA AGATCACAAG ATTCCAAAGT CTTCTTTACT
     6481 TTTTTAAACT CTGTGCCAAG TCAAAACCAA ACAAACAAAT TGAAACGGAG GGAGTTGCAG
     6541 AAATTGGAAG AATATATTGG TAGTTCATAT ATTTATTTTT TCTAAATTCA TTGAATTCTC
     6601 TTATTTCCTT GATTTTCTTT GGTTGTAGGC ACTAGACGGT GCACAAGAAA TTGTCTCTTG
     6661 CATGCTTGTA TTCATTATAA GTGTCTGACA GATTCATTGT TCAGTTCTTT GTATCTGTTT
     6721 CCTTTCATCT CTCTTGAAGA ACCTCCCATT AAATTTTTAA CTAACCATTT CAGAGATATA
     6781 CCAATGGTGT CAAACTTGGG GAAAATTCAT CTGAGTTGGG AGAGGCGGAA TTTCAGAGTG
     6841 GGGAACCGGT AAATGTTTTT GATGTTTACA ACAATTAATT TGGAATCCCA GACCGCTGCA
     6901 ATTTGCAATT TTTTATCATT TAACATGGTC AGGTTGGTTC TTAGCTGATT AGTTTTCATT
     6961 CTTCTCTGTC TGTTTAGCCT CTGTTGATGC AGTGCCGTCT ATTCTACAAT GGTCTTGCTG
     7021 TAAAGGGAAC CCTTCTAGTC AATAGAAAGG TACTAAAACC ATAGTCTGCT CCACCGGAAA
     7081 TGGCTTTGCC TAATATCTTA AACTTAATTG CATACTTCTG TGCGATGGCC TTATTGAGGC
     7141 AGCCTTATCT TAAATGCCCC TTAATTTCTC TGCTCTCTAA GTCAACTTCC TAATGGATAC
     7201 AATGTTCTGT TCTTAAATAT TAGCTGCCAT GGCGCACAAT TCAGATTAGG CCCTCAATGA
     7261 TCAAGGTCGA GGCAGATCCA AGATTGTCAA GAGCTCAAAT GTTTAACTCG TTGGAAATAA
     7321 ATACACCCAG GTATTTGGTA CTTTTTAGTT AATTCAATAT TTCTGTTAAT AGAAAGATAA
     7381 AAAGTTCATT GTAGGGATCT TCTTTTGACC ATGAAATTTG AAATGTTACT TTCATGACCC
     7441 TTCCCGTCTT ATTTTAGAAA TATTGTAGTA AAGCCTATTT TTAAACATTA AGAGCTGCAA
     7501 GTACATGTGT ATATATGAGG GAAAATATGT TATTATGCAT TTCAGTAGTT AGTAAATAAC
     7561 AGTAAGGAAA GACTAGGTTG GAAGAACCAC AATATTACTG ACAGAAATCG AGTCTGTATT
     7621 TTTATTGCTT AGGGACCAAT TTGTCATAAC CGTTGCAGTA GGATCCCAAG TGAGGGAGGT
     7681 GAATTGTTTT GTGAGATTTT TGTAGTATTA AAAGAGCAAA AAGGTTTCCT AATTAAAAAG
     7741 AAAAGTAAAA CAAGGTTTAC CACTAGGATT TTTTGATGGA GATTGAAGGA TCAACTTGCC
     7801 TATTACAACT GGCTCTAAAA ATGGATATAT TTCCCTTCCA ATGATTGTTT TTTAAAAAGA
     7861 ATTCTTCTAT GCTATCTTTG TATTACAGAA TTTTCTGTCA AAATTTCTGT AGTTACAGTC
     7921 ATTTCAGGTA TATATCTATC AACTGCTGCA ACTGACACCT CTTATGTTCT TCTTTCAGTC
     7981 TTAAACCTAG GAATACTTAT CTATCAAGAA CTCTTATTGC TCTGCTGAAC CATGGAGGTG
     8041 TTCCCGTGGA GTATTTCTAT GATATACTCA ATAATACTTT GGAGGAGACA CAAAGGTTAT
     8101 ACTCAGATGA GGTGACAGCA CTAAAAGGTA ATTCTAGTTT TAGAAAAAAT GATAATAAAA
     8161 CCAAGTTTCT CTGCAGCTGT TTATGGTTTA TAATCTAGCA TGTACATGGA GAAATGTTGA
     8221 CCTTCAGATG TTGTTATGCG ACAACTTTAA ACTTGTGTGC AATCTGGATT ATATTTCAGC
     8281 ATGTGGTGAC ATTTTTGTTC TCAAAATTTC AAATAATCTC TTGAAAGCAT CACATGTTTA
     8341 TATGAACAAT TAACAATCTG GTGCCGTTAC CAATTTTCTA AAAAATCCTA GAAAGTAGAA
     8401 ACTATGTTGC TCGGATCCTC CAAAAGTGCC GTTGCACCGA TGTCGGATCT CCAAAATGCA
     8461 TTACTTTGGC GGATCTGGCA TACACCCTCC GACATTGTTC GAGAACTTGA GTAACATAGC
     8521 CTAAAACCAA ATCACTTCTT ATATACCTTC TGATGCCATC TTTGCAGATT TGGTACTGAA
     8581 GTTTAGTGAA AGCATTCGTT TACCTGCATT GATCTTAATA TGCATTACTC TGTTCCAAGT
     8641 CTCTGTTGAA TGCTTTACCA AATCAGACCC TTACTTTTTT GTTTTACTGG TTGTCTCCAT
     8701 GCAGTTGCGG TAAACCATAG AGATCGTGAT GATGCCTCGA CTGCCACAAG TATGATAATG
     8761 GCTGGAGTAC CTCTCACTGA ACCATATCTT TGGTGTTGTT TATCTTCCCT GGCAAAGGAA
     8821 GAAAGAAATG GGCTCAAAGG AGGACGACTT CCTATTGCTG ATACTTTCTA TCTAATGGGG
     8881 ACCGCTGATC CCACTGATAC TTTAAATCCC CATGAAGTCT GTGTTATTCT GTAAGTATAC
     8941 TGTTTATATA TATCTTATAT GATCCTTATC GTCCAATCCT GACGACTCAC CAAAAAAAAC
     9001 TTTTTTGTTA TGACGTTGTC AACTTCTAAT CAAGTGTTTC AGTTAGACAC TTAAGATTGA
     9061 AATTTTGAAA AAACGTTTGC CCGTGTTTTC ATTTGTCTAT TAGATAGTTT AGTTAACCAC
     9121 ATAAAATATG TCGTATCCTT TAATTATACG CATCAAGCTC AAGTAGAAAA TTCCTTGGAT
     9181 TTTATGGCCT ATTTAGGCAA ATGTGTATAA TTAAAGGAAA TAACATATTT TATGTGACTA
     9241 TCTAATGGAT GAATGAGAAT ACACACAAAA AATTCAAAAA ATTGAATGAA AGTGTCTAAT
     9301 TGGAACACAC TATTGAGGTG TTCAATTGAA ACAAGGCTTA ATTTGAGAGT CTAAATAGAA
     9361 TATCCGGACA AGTTTAAGGG GCAGGTTATG TATTATGCCA TTCGGCTTTC TATCTTAAAA
     9421 AAAATATTCC TCTGTGGAAA ATCAGTATGA CTCTGAAGTA GTTTGGTGAA AGCTGATTGT
     9481 TAGAATCTAT CTCATCGATG CACTCATCAT CAACTTACCC ATTGATTGTT AGAATCTATC
     9541 TCATCGTTGC ACATTTGCTC ATTAGTCTAA TGACAAGGTT GCAGAGCCTG TATTTTTAGC
     9601 TGGAAATTTA CAAAGTAAAA CTACGACATT TTATGCAGTG AACATGGGCA AATATTTGGA
     9661 GAGGTACTTG TATACAGGAA TCCTGGACTT CATTTTGGTG ATATCCATAG ACTACTTGCT
     9721 GTCCCTGTGA AGAACCTCGG AGACATAGTT GGAAATGCTA AATATGGCAT ATTTTTCTCC
     9781 ACAAAAGGTC CAAGATCAGC GGCCACTGAA ATTGCTAATG GTGATTTTGA TGGAGATAAA
     9841 TATTGGGTCT CTCAAAACCC CCAGGTCAAC TTTATCTCTA CTACTGGCTA ATTGTTCTAA
     9901 TTTCTTTGCT TAATGATTTG ATTGAACTAC CTCAGATTGG GTCCTCCATT TGCACCCTAC
     9961 ATGCTTATCT AGTAATGACA ATGAAAAATC AATGAATGGA AAGAAGAAAG AACATATTGT
    10021 TATGTTATTT CATTTCTTGA ATGAATGAAA ATACTGAATG ACTTCCGTCC AATTTGCGCA
    10081 TGTTATGTTT TATTCTTCAG CTGTTAAAAT ATTTCACTGC AAGTAGACCG TGGAGCCGAA
    10141 TCCATTCAAC ACCAAAGACA TTGCATAGGG AGCCCAGCAA CTTCTCTGCG GAGGAAAGGG
    10201 AGCATGAACT CTTTCAGACA TTTCTAGAAA CTAGGATGCC AAAGTATGTA TAGAATGCCC
    10261 TTTTTTGCCT TTCAAAGTTA GAATAGTCTC TTTGATATTG TCTGAAACAT GTCTCTTCGG
    10321 TGAAGAGTGC AACATACAGT TCCAGTATAT CTGAATGGTA AAAGTTGCTC ATCCTTGGGA
    10381 GTCGGGAAGT CCCCGAGCTA ATGAGCATCG GATGACTGTG GGAAATCTTT TCTGAAAGGC
    10441 ACGATTTTTT TGATAAGTTA TTTTAATTTA ACCTGGTTAA GCTTTCTGTT ATATCTATAG
    10501 ATCCTGATCC TGAATTAAAT GCTCATTTAT CGCTGAGCGG ATCCAGGATT TACATTTAAT
    10561 GGGTTCAATA TTTGAATTCT TACCATTGAA CCCATTGCAT TTCTAAAATT ATGGTTTCAT
    10621 TTATTTGGAA TTTTTTTAGT GATTCTTACA TATATATTTA TATTCTGTGT CAAAAGTACT
    10681 GGTTCAGTTG TACCCGTTAC TTCTACTCTC CATCCACCTC TGGCTTTTAC TGCTTTAAAA
    10741 CAAATGCTCA TGTTTCGCTT TTATTCACTT GGTTTACTCT TTCAGCTATA GCATGGCTGA
    10801 TGCTTCTGCT AACTGGTATG CACTCATGGA TAGACTTCTG ATATTGAGGA AAAATAACAC
    10861 CACAGAGAAT GAAGAGACAA GGTCCGTGAA AGAAAAGTTG TTCGAGTTGA TTGATTTGTA
    10921 TTATGACGCT ATAGATGCCC CAAAAAGTGG GAATAAGGTT ACTTTCTTTA ACCTAATCTC
    10981 TGTTTGATAG CCCTTATTGT GACAATCATA TACTTAAGTG AATGTTTTCT ACTGTTCTGT
    11041 TCCCTAAATC TTTCTATTAG TTTGATGCCT CTTGCCTGAA ACTTCAGATT CACTATACAT
    11101 GTTTTGAAGA AAAATATGCA CATCTAGTCC ATAAGCGATT TGACAATCTA CTCTTACTTC
    11161 CAAAGCTAGA GTTGATATTG ATTAAACATT TTTGAGTTAA TGGTCAAAAA CACACTTAAA
    11221 GTATCCCGTT TTCCGAGTTC CAAACCTGAA CTATAAAGTA GGAAACTTGA AAAACCAGGA
    11281 TACTTTAGCT GTGTTTTTGG TCTTTCTCAA TATGTTTTTG TTAATGTTTT TAATGTTGTT
    11341 GAGTTATCAA ATTCTTGTCT TACCGCGCTT GCTTCTATCC ACAGGTCTAC ATCCCAAAGA
    11401 GGTTGAAAGT AGACAAGTTT CCGCATTTCT TGCAAAAGAA AGAAAGTTAT CACTCTACCT
    11461 CTGTCTTAGG AGAAATTTAT GACCGGGTTG AGAAATTTAA AGCTGAAGAA CCAGCTGCTG
    11521 TAGGCAAGTG TTTTATCCAT ATACTGATTG AATATTGCAA TTGCTTACTG GTTGTGCATT
    11581 TGACATGTAT CGTATTTTGT ATGTCCAGAA ATTAAGAAAC TTTCGGCTTT TGAGGTTGGA
    11641 ATCCCTGAGA CATGTTTGAG GTTATGGGAG GAAAGGTACA GAAATTACAG ATTTGAGATG
    11701 AAGGAAGCAC TGAACACCAG CAGTGAATCG AAAAATGACT TAGCTGACCA GGTTATTAAA
    11761 AAGTACAAAC AGGTAAAACC TTTCTTTTAC CAACCTTTGA GAAATTTCTT TGTTGAGTCC
    11821 CACATTGGCC CACCTCATAT GCTAGCTTTT AGGGTTGAAT TAGGTCCGAA GGTCGATATA
    11881 CAACCTTCAG CAGTCATTTT AAGACCGTGA AAAGGTGAAA AATACCAATG AATATCTTAA
    11941 TGTTACCTTT TGTTATACTT TGGGGTCATA CTCATTCATA CCCTTGTTAG CAAATTGTTT
    12001 CATATTTACC CTTGGCCCAA CAGAGCTCTA GCATGGATCC TTAAGTTTAA TTGAGGATAA
    12061 CTCGGTTCAA TTTGGAGCTC CGTTAATGGC AAGACTTGAA GTATTAGATG AGGGTAAAAC
    12121 TAGATATTTC GTATAATAGA TGGGTAAATT TGGACGTTTT CCCTTGTAAG AAACCAAACA
    12181 TGAGCACCAC AATTAGTTGT ATCAGTGGGA GTTTACAACA CAATAATCGT GGTTCAATCC
    12241 TCACCGATCC CATTCCTCCT TCCTTTCCCA CGATTCATCC ATGTAATAGA TTTTCTTAAT
    12301 CCAAAAGCCA CCATGAGTGT TCATTTCTCT CCCTTGATTT TCCAAATTTT CATGCAGCTG
    12361 TTATATGAAG CACCGGATAT GGAGGAGAGC ACAAGGAGTA CAACGGACAT ATATAACGAT
    12421 GCACTTGCTA TTTATCGCGT GACTTATGAT TACGCGAAAG CTATAGGCGA CGTCAGAAAG
    12481 TGTGGTTTTG CATGGAAAGT TGCAGGTGCA GCCCTTTGCA GGCTTCATGC TGAGCTTCAT
    12541 GCAAAGGAAC ATAACCAAAA AGTAGTGGCT ATGTCACCTT CTATATTGCA TAAATTATTG
    12601 AACTTGAGGA TCAATCAAAA AGTGTCTTAA CATGTAAAAT AAATGTGTTG ACAATTTAGT
    12661 GTGTATATAT GCTTTTCTTG TGTTAGTATT CTTCTCTCCC ACTTTAATTA ATTGAACTCT
    12721 TACAAAATAG AAGTTACTTA GGTATGAAAT GGAAATAACT GGAATTCACA CACCAAGTCA
    12781 TACTTGTGTG AGACATTATT TGATTGACAA ATGAA
//


LOCUS       Solanum lycopersicum       12199 bp
DEFINITION  Solanum lycopersicum       12199 bp
TITLE       Solanum lycopersicum
FEATURES             Location/Qualifiers
     gene            1..12199
     CDS             join(1..406,2362..2578,2662..2797,3083..3157,
                     3547..3700,4312..4513,4607..4694,4864..5004,6082..6156,
                     6285..6356,6531..6637,7261..7409,7981..8206,8852..9077,
                     9299..9441,9967..10138,10567..10705,10789..10952,
                     11739..12011)
     3′UTR          12012..12199

ORIGIN

        1 ATGGCAGAAT TTTACTCTCA CAACGATGAA GAAGTTGAAC TTCCATCTTC AGTACAGCAA
       61 ATGATCAACC AAATCTGCAA AAAAGAGCGA CAAAATTCAC CAGATGATAC AGTACGAAGA
      121 CTCCTTGTAG CAATCGGAGA AGAACGTTCG CTTTATATTT TGAACGAAAT CTCAAAATGT
      181 CAGATCAAAA AAACCCTAAG TGGATTCATT GTTTTCATGG CGAAAAAATA CTATCAATCG
      241 GAAACTCAAC AGTTTTATCA GAAGCAAAAT CATGAACAAC CAGTTCTTTC TGCTGAAAGT
      301 TTTTATCATT CGCCTCAGAT TCGAAGAAAT TCACTGTCTT CTCCGAATTC CTCTTGTTCT
      361 TCTGTCAATT TTTCACCTAG AAATCGGCCG ATTTTTCAGG ATAGAGGTAA AGTTTCCTAA
      421 TTTTTTTTTA AAAAATTTGC ATAGTGTAAT GATAAAGTGA TATTTTTTTT TATTTTACAA
      481 ATTTAAATGT GCTTAAAATA CATAAATTGT TGAACTTGCA TGCATGTTTT TCTATTTTTG
      541 TATATTTTTT TGGCTTGTTG CAAATGGTTA AATTATGTTC ACTGATTAGC ATTAGAGAAA
      601 TTGGTTATTT ACACCATAAC CTTATAATAT TTATTTGTTT TGGAAACAAT ATATTAAAAT
      661 TATAAAGAAG TTATATTTAT GAAATTTAAG AAGAAGATGA ACATTTTTGT TCTTAGAAAA
      721 ACAGGGATAC ACTTTATTAT AGTTAAGAGT TTGGAAAGAT AAAAAATATA TTTCCAATAC
      781 ATAAAATTCT AGTTAGCTTA TTAAGTAATT TATGTTTATT TCCTATTTAA AAGTTCCAAA
      841 AGATACATAT ATGATTCTCC TTATATGAAT ATAAACTTAT AAAGTCAATA ATACAAAGAG
      901 AGCTCCTTTA GGAAGCATTA GTCAGTTTGT TGTTTGGTAG AAGAGTTTTT GTTAGTGTTT
      961 GACAAATTCT TCCGGGACAA AACCTTTACG ATTAATCACG ACTTTTAAAA TTTTGGGATC
     1021 ATTATTGAAA TGTATGATTA TTTCATCTAG AAGTTTAAGT TATTATTATG GAGATATTTT
     1081 TAGTTAGTTG ATTATATTCT CAACATATTC TACGATGGTG GCATGATTTC ATTATATTGA
     1141 TTTAAATTTA AGGAAGTAAA TCCACAAGAA AACTAAGAAG CCTCAATATC TACTCCTGCT
     1201 ACATATGGAT AAAAACCAAT TATATTCTTT TATACTTACA ATGTACTTTT TTGTTAAGGG
     1261 GACTAGGAAC CTCCTGCTCC CCTCTAGCTT CACCCTTCCC TCACGTGTGA GCTCGATTCT
     1321 TTATTATGGA TCAAGCATGT GGAAATTCTT TTTGATAAGG TGGCAATAAG ATTCAAAAAA
     1381 AAAATCTATG CCTACTTTGA TACCATATCA AATTGTGGGA TAATTCATCT AAAAGCCGAG
     1441 TTGTTAGAGA TAGCTCAGTT TTACTTACTT AATTATTCTC AGTAGTCAAT ACTAATAATT
     1501 ATGTCCCAAT ACACTTCTCC ACTTAAATAC GAGCGTTTGA CAGAAGAATG CAATCACTTT
     1561 GCTTAACTGG AAATTAATCA TTCCATGCGG AATACTAAAG TCGCCTCTTC TTTTTGGGTT
     1621 AAAAATGCCC CTTCTTCCAT CTATTCGACT CAAAAGTCTC TGGTCTAAGA ATATCTTCAG
     1681 ATTTATTGTA CTTGATAGAC AAATGTTGAT AGTAACAAAA AGATTGAAAA GAAAAGCAAA
     1741 CACAACTACC TACTAAATTT GTAAGGTACT AACAGTCATT AGGTTTGAGG TATAAGCCAA
     1801 GTTAAGCTTG ATATATAATC AATATTGCTT TATACCATAG TTGATTGTGA TATTAAAATT
     1861 CATACAAAAT ATGCAGGTTT TAATACTGGA AAGTAAATGT TATATAACTA ATATTGGTAT
     1921 AAGTTATGAG GATTTATGTA TTATTTTTTG CGGAATAGAA GGCGGAATAA GTAATACATG
     1981 TATTAGCAAT ACTTGAATAA AAGTATCTAA AGATGCAAAT GTCCTTAAAA TAGGTAATAT
     2041 TTAAAGAATA ATTCCCGTAT TGTTTATTCA TGTATAAATT GAGTATATAT CTGGAAAATA
     2101 GTTTAGGCTT AATGAAGAAC TTGTTTAAAC TTTTTATTGG TTGCGGTCTC TTCTTCCCTT
     2161 TTTGCATATT TACAACTCTA CATGCAAACT ATGTTGCTCG GACCCTCAAA AACTGTTGAA
     2221 CCCGTGTTGG ATTTCCCAAA ATGCACTACT TTTGGAGTAT TCGATACGCA CTTTTGAAGA
     2281 GTCCGAACAA CACAACATGT AAACACACTC AGACCTTTTA AAAATTCTAG TTTACCAATG
     2341 ATGGTCTTCC AATGCCTGCA GACATAGTAG GTGATACATC TGATTCTCCT ACATCAGGTC
     2401 CACGAATACC ATCACCTCCA CTGAGTCCAG TGACAACTAG CTTTCAAAAA TGTCATTACG
     2461 ATCCTAGTCC ATCTAAATTC AGAGACAGGG CCAGCACACG AGGAATAAGT GAACAGTTGC
     2521 TGGCACTCAA TAAGCTTGAA TTCAGGAAAT TCTTTTTGAT TCTAAACTAC ATTGGGAGGT
     2581 AAATTTAGCA TTTATTCAAA TACTTACTTT GTGACTTCTA TATTGCTACA AGTTGGTATT
     2641 TGATTTGGTA TGCGTTTGCA GGAGGAAGGT GGAAGATGTA ATTACGCTTC ATGATGTTGG
     2701 TGACATTTTG GATATGATAT ATCAACCTAT GTCTCATTTT GAGTCATATA TTTGGAATAA
     2761 ATATGGTCAT CTTTGTGAAC ATAATAAACG GGTGCAGGTG ATTTTCCATT CAATTACCAC
     2821 ACTTGTATAG TCTGTTTTAA TCTGTTAGTT AGTTCGGATT TAAGGTCTTG GTCCCAACCA
     2881 CTGATGTCCT TTTTCCAGAG TTAATGACTA TGAACTTATA TTTCTGTCGT TACATTTTTG
     2941 CTTTTGATGT ATTTCTTTTT ATCATTAGTG TCCACAAATA AGAGACTAGT AATACCTTGG
     3001 TCTAGGTACT CACATAATTG TCTCTTAAGT CTTAACTATG GAACTATTAA TCCAAGAACT
     3061 GCCTTGTATC GGTGTCTTTC AGTATCTTGA TTGGGATTCA GGAAGGACGC ATCTTTATCA
     3121 TTGTCATGTC CATTCGGATC GAAGCTATAC TTTTAAGGTT TGTCATTCTT GTGGTTCATA
     3181 ACTTTTTGTG ATTAAAAATT ATTCAAGATA ACTCCTTTAG CCTTTAAAGT GTTTTTTAAG
     3241 TTATTCCTGT GCTTGAATTG GCTGAACAAG ATTTCGGACT CCAGTAAATA CTGCATTATG
     3301 TAAATATTTG ATTTCTGTAG CACTAGGCTG TGAATGATTC ACTTAAGCTT TGTAGGCATC
     3361 AAAAGTTGAA TATAGAACTA CTGAAGCTTG CCGTCTCTTG ATACTGATAC AAGAGCCCGA
     3421 AAGAAATAAC TGTAATGCCT ATATTGATTA AGGAGTGGGC AGCATTCATT CACTTTGGAC
     3481 AGTTCATCAC GTTTCCCTAA GCATTAATAT CCATTTCTTG ACTTGTTTTA TTTCCCTCCT
     3541 CCTCAGGGTC CTTACCTGAA AGCAGAAAGA ACCCATCTGC AACATTCATT AGGAGATGAG
     3601 AATGTATTGA TTGTCAAGTT TGAGCAAAAC ACCCCAGGGT GTCCAGAAGA GATTGTTCAG
     3661 AATGGAATTC TTGTTGGTTT GAGGCGCTAT CGCTTTTTTG GTAATTACCT TATACATATG
     3721 TCGACAAAGT ATTTCAAAAT TCCTACCTTG TCTTGGAAAT ATAAGAGAAT TTGCCTTCCT
     3781 TTCTGTAAAT TTAGATAGTT TTGCCGATCG ACGGTGCATT TTGTGAATTT TATTTTGGAA
     3841 TGCATGTGGC CAAGTCCATT TATTGTTGAG CTTGAGTGCT GCTGATATTT CTTTTAACAC
     3901 AAATATAAGA ACATATATAA TCTTGTCTCT TCTTGAATGA TAGTAGATTC ATCTAACATA
     3961 TGTGTCTCTA CAGCATAGAT ATATTGGGCA TAAGGCCCAA CATTTGCTCC CATTTAAGTC
     4021 TGATGGTCTT CCATAACATG AAAATACTGT ACTTAGAGGG CAAATATTTT GCTTATTATC
     4081 TACAACAACT TGTAATTAAA AGAAATTCCT GTCTTATGGC CTTCTTTTGT CCTGTGTCAA
     4141 TGTGGATCTT GTTTTCCCAA GTAGCTGTTT GATGGAACTT CTCATGTTAC CAATAAATAG
     4201 AATTGTCATT CTCATTATTG TACTCAAAAT CAGGGGTGAA AGTACCTGAG AGGTTCTGTT
     4261 TTCAAGTGTT TGATGCCAAT GAGATTTTGT GTCAATGTGG TGTTTGAACA GTTTATAAGG
     4321 ATGACGGGAA GAAGAGAAGG TTAAAGGACA AAGAGGAAAA GATCGATTCT GTCAAATGCT
     4381 ACTTTGTTCG AATGGAATCT CTTAATCCTT ATGAAAATGA AACTTACATT TTGCATGACA
     4441 AGATGGTTCA TGAAGCAAGG TGCAATTTCA TGCATGTACA CATGGTCTCT AGCATGGCTA
     4501 AATACATGGC CAGGTTTATT ATTTCCCAGA TTCTTTTAAC TTTTTAATAT TTATTGCATA
     4561 TTTGCTGTCT TTCTTTCTGA AGTGCATAGT TACTCTGATA ATGCAGGTTC TCCCTAATTT
     4621 TATCCACGAC AGTAAAGCTT CAAGTTGATC TGAATTCAGT GAATATTGAC AGAATTGAAG
     4681 ATATATATTG TCATGTATAT TACTTATCAA ACATATAATA TGTGTATATA TAATCATGCA
     4741 TACTCTTTGC TGTTTCTCTC TCCATGTATA TGCCATCTCT TTATAGTTTC TCTTTCCATG
     4801 GTCTCAAGAT AATGACTTCT CTTTATCATT TAACTGCCTC CTCCTTTGGG AAAAAAATTG
     4861 TAGGATAAGA GTGGACGAAT TATCTATGAT GAAGATGGGA AACCACTTAT ACACACAGAT
     4921 GGGACTGGAT ATATTTCAGA AGACTTGGCA AGAAAGTGTC CGCAAGATTT TTTCAATGTG
     4981 AAGCATAAGT GTGCCAACTT AGTGGTAATC TGATTAAACC CAGTTCACTA AGCATTTTCT
     5041 TGAGGTTGAT TATGCTTTTG TATAGCATTA AGAACCAGTA AACCTAATCA ATGAAGTAGG
     5101 TGCTCTCTTT TCAAGAATAG AGGCCCAAGA ATCACATAAT TTGGCTTTAT TCCAAATTTG
     5161 TCGTATGTTC GGATATAATT CCAGTGGCTC TTCATCTGAG CAATAAAGAC ACAATCCTTC
     5221 TAATTTATCT CATTAACCAT GCAACTCATA ATGAGGCATT TTACTTCCTT ATCTAATTTG
     5281 AAGTATCCAA GTTCACATCT CTGGGCAGAA GCCACTGTAT AAACATCAAT AAACTTAAAG
     5341 CAATTCCTTG AGGGTCTCAA GGTCATTAAA GAAAGAATAA ACCTCAAGTG AGGAAAGCAA
     5401 TAATATTTAA AAAATCAAGC AAGTGATTTC TTGTTGAACT TCCCATATCT TTGCTGTTCC
     5461 AGCATTTGGT CATGTAGCCA TTGGACATAC TAATTATTTT TTTGTGAGCT CATCTACAAA
     5521 GTTCTTAGAG AAATTAAATA ACATAAACAC TTGAGGACCA GTATCTAGCT TCTCGATCAG
     5581 GCAAGCAGAT GAAATATAGT TTTCTCTTTG TTTTAGTTTG TTTGTCTTAC TTTCCTTTTT
     5641 AATCCGTTAA AAAAAATGCC TCTCCTTTTT TGCAACTCTT TAAGTCCAAC TTTCCACATG
     5701 ACATGCTTAA GACCATAAGA TTAAAGAGCA TTTTAGTGCA TTCTATGTAT CTTTATGTAG
     5761 TTTAAGATTA CAAGATTCTA AAGTCTTCTT TACTTTTTCA AACTCCGTGC CAAGTCAAAA
     5821 CCAAACAAAC AAATTGACGG AGAGAGCTGC TGAAATTGGA AAAATATATT GGTAGTTCAT
     5881 ATACTTTTTT ATCTAAATTC ATTTGAATTC TCTTATTCCC TTGATTTTCT TTGGTTGTAG
     5941 GCACTAGACA GTGCACTAGA AATTGTCTCT TGCATGCTTG TATTCATTTA AAGTATCTGA
     6001 CAGGTTCATT GTTCAGTTCT TTGTATCTAT TTCCTTCTCT CTTGAAGAAC CTCCCATTAA
     6061 TTTTTTAACT AACAATTTCA GAGATATGCC AATGGTGTCA AACTTGGGGA GAATTCATCT
     6121 GAGTTGGGAG AGGCAGAATT TCAGAGTGGG GAACCGGTAA ATGTTTTTGA TGTTTACAAC
     6181 AATTGATTTG GAATCCCAGA CCGCTGCAAT TAGCAAATTT TCATCATTAA CATGGTCAGG
     6241 TTGGTTCTTA GCTGATTAGT TTTCATTCTT CTCTGTCTGT TTAGCCTCTG TTGATGCAGT
     6301 GCCGTCTATT CTACAATGGT CTTGCTGTAA AGGGAACCCT TCTAGTCAAT AGAAAGGTAC
     6361 TAAAACCATA TTCTGCTCCA CCTGATATGG CGTTGCTTAA TATCTTAAAC TTAATTGCGT
     6421 ACTTCTGTAC GATGGCCTTA TTGAAGCAGC CTTATCTTAA ACACCCCTTA ATTTCTCTGC
     6481 TCTCTAAGTG AACTTCCTGA TGGATACAAT GTTCTGTTTT TAAATATTAG CTGCCACAGC
     6541 GCACAATTCA GATTAGGCCC TCAATGATCA AGGTCGAGGC AGATCCAAGA TTGTCAAGAG
     6601 CTCATATGTT TAACTCATTG GAAATAAATA CACCCAGGTA TATGGTAGTT TTTAGTTAAT
     6661 TCAATATTTC TGTTAATAGA AAGATAAAAA GTTCATTGTA GGTATCTTCT TTTGACCATG
     6721 AAATTTGAAA TGTTACTTCA TGACCCTTCC TGTCTTATTT TAGAAATATT GTAGTAAAGC
     6781 GTGCAAATAC ATGTGCATAT ATGAGGGAAA ATATTTTATT ATGCATGTCA GTAGTTAGTA
     6841 AATAACAGTA AGGAAAGACT AGGTTGGAAG AACCACAATA TTACTGATAG AAATCAAGTC
     6901 TATATTTTTA TTGCTTACGG GACCGATTTG TCATACCCGT CGCAGTAGAA TCCCAAGTGA
     6961 AAGAGGTGAA TTGTTTTGTG AGATTTTTGT AGTATTAAAA GAGCAAAAAG GTTTCCTAAT
     7021 AAAAAAGAAA AGTAAAACAA GGTTTACCAT TAGAATTTTT TTATGGAGAT TGAAGGATCA
     7081 ACTTGCCTAT TACAACTGGC TCTAAAAATG GACATATCTC TTTTCCAATG ATTGTTTTTT
     7141 TAAAAAGAAT TCTTCCATGC TATCTTTGTA TTACAGAATT TTCTGTTAAA ATTTCTGTAG
     7201 TTACAGTCAA TTCAGGTATA TCAACTGCTG CAACTGACAC CTCTTATGTT CTTCTTTCAG
     7261 TCTTAAACCT AGGAATACTT ATCTATCAAG AACTCTTATT GCTCTGCTGA CCTATGGAGG
     7321 TGTTCCCGTG GAGTATTTCT ACGATATACT CAATAATACT TTGGAGGAGA CACAAAGGTT
     7381 ATACTCAGAT GAGGTGACAG CACTAAAAGG TATTCTAGTT TAGAAAAAAT GATAGTAAAA
     7441 CTAAGTCTCT CTGCAGCTGT TTATAGTTTA TAATCTAGCA TGTTCATGGA GAAATGTTGA
     7501 CCTTCAGATG TTGTTACGCG ACAATTTTTA ACTTGTGTGC AATCTGGATT ATATTTCAGC
     7561 ATGTGGTGAC ATTTTTGTTC TCAAAATTTC AACTAATCTC TTGAAAGCAT GACATGTTTG
     7621 TATGAACAAT TAACAATCTG GTGCCATTAC CATTTTTCTA AAAATCCTAG AAAGTAGAAA
     7681 CTATGTTGCT CTGATCCTCT AAAAGTACCG TTGCACCGAT GTCGGATCTC CAAAATGCAT
     7741 TATTTTGAGG ATTTGGCACA CCCTCCGACA TTGTTCGAGA ACTATAGCAA CATAGCATAA
     7801 AACCAATCAC TTCTTATATA CCTTCTGATG CCATCTTTGC AGATTTGGTG CTGAAGTTTT
     7861 AGTGAAAGCA TTCATTTACC TGCATTGATC TTAATATGCA TTACTCTGTT CCAAGTCTCT
     7921 ATTGAATGCT TTACCAAATC AGACCCTTAC TTTTTTGTTT TACTGGTTGT TGCCATGCAG
     7981 TTGCGGTAAA CCATAGAGAT CGTGATGATG CCTCTACTGC CACAAGTATG ATAATGGCTG
     8041 GAGTACCTCT TACTGAACCG TATCTATGGT GTTGTTTATC TTCCCTGGCA AAGGAAGAAA
     8101 GAAATGGGCT CAAGGGAGGA AGACTTCCTA TTGCTGATAC TTTCTATCTA ATGGGGACAG
     8161 CTGATCCCAC TGATACTTTA AATCGCCATG AAGTCTGTGT TATTCTGTAA GGACACTGTT
     8221 CATATATATC TTATATGATC CTTATCGTCC AATCCTGCTG ACTCACCAAA AAAAACTTTT
     8281 TGTTATGACG CTGTCAACTT CTAATCAAGT GTTTCAGTTT TCACTTAAGA TTGAATTTTT
     8341 GAATTTCTTT TTTGCGTGTA TTTTCATTTG TCTATTAGAT GGTTTAGTTA GCCACATAAA
     8401 ATATGTCGTA TCCTTTAATT ATACGCATCA ACCTCAAGTA GAAAATTCCT TGGAATTTAT
     8461 CGCCTGTTTA GGCAAATGTA TATAATTAAA GGAAATGACA TATTTTATGT GACTATCTAA
     8521 TGGATGAATG AGAACACACA CAAAAAGTTC AAAAAATTGA ATGAAAGTGT CTAAATGGAA
     8581 CACTTCATTG AGGTATTCAA TTGAAACAAC CCTTAGTTCG AGAGTCTAAA TGGAGTATCC
     8641 GGCAAGTTTA AGGGGCAGTA TGACTCTGAA GTAGTTTGAT GAAAGCTGAT TGGTAGAATC
     8701 TATTTCATTG ATGCACTCAT TATCAACTTA CCCGTTGATT GTTACGATCT ATCTTATCTT
     8761 TGCACATTGG CTCATTAGTC TGATGATAAG GTTGCAGAGC CTGTATTTTT AGCTGGAAAT
     8821 TTATGAAGTA AAACTACGAC ATTTTATGCA GTGAACATGG GCAAATATTT GGAGAGGTAT
     8881 TAATATACAG GAATCCTGGA CTTCATTTTG GTGATATCCA TAGGCTACTT GCTGTCCCTG
     8941 TGAAGAACCT CGGAGACATA GTTGGAAATG CTAAATATGG AATATTTTTC TCCACAAAAG
     9001 GTCCGAGATC AGCGGCCACT GAAATTGCTA ATGGTGATTT TGATGGAGAT AAATATTGGA
     9061 TCTCTCAAAA CCCCCAGGTC AACTTTATCT TTACTACCGA CTAATTGTTC TAATTTCTTT
     9121 GCTTAATGAT TTCATTGAAC TGCCTCAGAT TAAATCCTCC ATTTGCACCT TACATGCCCA
     9181 TCTAGTAATG ACAATGAAAA GAAAAAAGAA CATATTGTTA GGTCATTTCA TTTCTTGAAT
     9241 GAATGAAAAT ACTGAACGAG TTCCGTCCAA TTTGCGCATG TTATGTTTTA TGCTTCAGCT
     9301 GTTAAAATAT TTCACTGCAA GTAGACCGTG GAGCCGAATC CATTCAACAC CAAAGGCATT
     9361 GCATAGGGAG CCCAACAACT TCTCTGCGGA GGAAAGGGAG CATGAACTCT TTCAGACATT
     9421 TCTAGAAACT AGGATGCCAA AGTATGTATA GAATGCCCTT TTTGCCTTTC AAAGTTAGAA
     9481 TAGTCTCTTT GATATTGTCT AAAACATGTC TCCTTGGTGA AGAGTGCAAC ACACAGTTCC
     9541 AGTATATCTG AATGGTAAAA GTTGCTCATC CTTGGGAGTC GGGAAGTCCC CGAGCTAATG
     9601 AACATCTGAT GACTGTGGAA CACTTCTCTG AAAGGGACAA TCTTTTTGAT AAGTTGTTTT
     9661 AATTTAACCT GGTTAAGATT TCTGTTGTAT ATATCAATCC TGATCCTGAA TTAATTGCTC
     9721 ATTTATCGCT GAGCGATGGG TTCAACATTT GAATTCTTAC CATTGAACCC ATTGCATTTC
     9781 TAAAATTATG GTTTCATAGT TACTAGTTTG AAATTTTTTA ATGAACCTTA CACATATTTA
     9841 TATTCTGTGT CAAATGTACT GGGTTCAGTT GTACCCGTTA CTTCTACTCT CCATCCACCT
     9901 CTGGCTTTTA CTACATTAAA ACAAATGCTC ATGTTTCGCT TTTATTCACT TGGTTTACTC
     9961 TTTCAGCTAT AGCATGGCTG ATGCTTCTGC TAACTGGTAT GCACTCATGG ATAGACTTCT
    10021 GATATTGGGG AAAAATAACA CCATAGAGAA TGAAGAGACA AAGTCAGTGA AAGAAAAGTT
    10081 GTTCGAGTTG ATTGATTTGT ATTATGATGC TATAGACGCC CCAAAAAGTG GGAATAAGGT
    10141 TACTTTCTTT AACCTTATCT CTGTTTGATA GACCTTATTG TGACAATCAT ATACTCAAGT
    10201 GAATCTTTTC TACTATTCTG TTCCCTAAAT CTTTTCTATT AGATTGATAC CTCTGTTGCC
    10261 TGAGAACTTC AGATTTACTA AACATGTTTT GAAGAAAAAT ATGCACATCT AGTCCATAAG
    10321 TGATTTGACA ATCTACTCTT GCTTCTAAAG CTAGAGTTGA TATTGATTGA ACATTTTTGA
    10381 ATTAATGGTC AAAACACACC TAAAGTATCC CTTTTTCGAG TTTCAAACCT GAACTATAAA
    10441 GTAGGTAGCT CGAAAAACCA GGATACTTTA GCTGTGTTTT TGGTCTTCCT CAATATGTTT
    10501 TTGTTAATGT TTTTAATTTT GTTGAGTTAT CAAATTCTTG TCTTACCGCT CTTGCTTCTA
    10561 TCCAAGGTCT ACATCCCAAA GAGGTTGAAA GTAGACAAGT TTCCACATTT CTTGCAAAAG
    10621 AAAGAAAGTT ATCACTCTAC CTCTGTCTTA GGAGAAATTT ATGACCGAGT TGAGAAATTT
    10681 AAAGCTGAAG AACCAGTTGC TGTAGGCAAG TGTTTGATCC ATATACTGAT TGAATATTGC
    10741 AATTGCTTTC TGGTTGTGCA TTTGACATAT AGTATTTTGT ATGTCCAGAA ATTAAGAAAC
    10801 TTCCGGCTTT TGAGGTTGGA ATCCCTGAGA CATGTTTGAG GTTATGGGAA GAAAGGTACA
    10861 GAAAGTACAG ATTTGAGATG AAGGAAGCAC TGAACACCAG CAGTGAATCG AAAAATGACT
    10921 TAGCTGACCA GGTTATTAAA AAGTACAAAC AGGTAAAACC TTCTTTTCTC AAGCTTTGAA
    10981 AATTTCTTTG TTGATAACCA CATCGGCCCA CCTCATAAGC TAGCTTTTAG GATTGAATTA
    11041 GGTTCGAAGG TCCATAACAA CCTTCAACAA TCATTTTAAG AAGGTGAAAA GGTGAAAAAT
    11101 ACCCTCTACT ATATTGAATA TTAATGTTAC CTTTTGTTAT ACTTGGGGGT CATTCACACC
    11161 TTAGGGGTCA TACTTACCCT TGGCCCCAAT ATAGAGCTCC AGTGTGTATC GGTATCCTAA
    11221 CTTAAGTTTA GCTGAGGATA AGTCGGTTCA ATCTGGAGCT CCATTACTGG CAAGACTTAG
    11281 GGGTCGTTTG GTGTGAGGGA TAAAACTAAA TAATCATCGA ATAAGAAAAT AGTGATGGGA
    11341 TAAAATTTGT GTCTTGTTTG GTTGCCATGT TTGGGATAAC TGTTTCGACC ATTTATACCA
    11401 TAGTGATGAG ATAAGTTATC CCATATAAAT GGTCGGATAA GTTATCCCAT CCTGGGATAA
    11461 CTTGTTCCAA CCAAACGAAG TATTAGATGA GGGTAAAACT AGATATTTCG TATAAAAAAT
    11521 GGGCACATTT GGACATTTTC TCTTATAAGA AACCAAACGC GAATAGCACA ATCTAGTGGT
    11581 ATAGGTGGAT ATTTTCAAGA CAAATCGCGA GTTCAATCCT CACCGATCCC ATTCCTCCTT
    11641 CCTCTCCCAC GATTCATCGA TGCAATAAAA AATTTCTTAA TCCAAAAGCC ACTATGAGTG
    11701 TTCATTTCTC TCCCTTGATT TTTCAAATTT TCATGCAGCT GTTATATGAA GCACCGGATA
    11761 TGGAGGAGAG CATAAGGAGT ACAACGGACA TATACAACGA TGCACTTGCT ATTTATCGCG
    11821 TGACTTATGA TTATGCGAAG GCTATAGGCG ATGTTAGAAA GTGTGGTTTT GCATGGAAAG
    11881 TTGCAGGTAC AGCCCTTTGT AGACTTCATG CTGAGCTTCA TGCAAAGGAA CATAACCAAA
    11941 AGGTAATGGC TATGTCACCT TCTATATTAC ATAACTTATT GAACTTAAGG ATCCATCAAA
    12001 GAAGTGTCTA ACATGTAAAT ATATGTATTG ACAATATAGT GTATTATATG CTTTTATTGT
    12061 GTTAGTATTC TTGTCTCCCA CTTTAATTAA TTGAACTCTA TTACAAAAAA CACAAGTTAC
    12121 TTAGGTATGA AATGCAAATA TTTTGGAATT TACACACACT TGAATGAGAC ATGACCCCAT
    12181 AAATTATTTT TTATATACC
//
LOCUS       Solanum habrochaites       12047 bp
DEFINITION  Solanum habrochaites       12047 bp
TITLE       Solanum habrochaites
SOURCE      Solanum habrochaites       gi|CBYS010002913.1|
FEATURES             Location/Qualifiers
     gene            1..12047
     CDS             join(1..406,2359..2575,2659..2794,3081..3155,
                     3545..3698,4310..4502,4595..4682,4853..4993,6034..6108,
                     6237..6308,6483..6589,7213..7361,7936..8161,8872..9097,
                     9319..9461,9983..10154,10583..10721,10805..10968,
                     11711..11983)
     3′UTR          11984..12047
                     /note: orthologous to the RNA-dependent RNA polymerase
                     (RdRp) gene of Solanum lycopersicum.

ORIGIN

        1 ATGGCAGAAT TTTACTCTCA CAACGATGAA GAAGTTGAAC TTCCATCTTC AGTACAGCAA
       61 ATGATCAACC AAATCTGCAA AAAAGAGCGA CAAATTTCAC CAGATGATAC AGTACGAAGA
      121 CTCCTTGTAG CAATCGGAGA AGAACGTTCG CTTTATATTT TGAACGAAAT CTCAAAATGT
      181 CAGATAAAAA AAACCCTAAG TGGATTCATT GTTTTCATGG CGAAAAAATA CTATCAATCG
      241 GAAACTCAAC AGTTTTATCA GAAGCAAAAT CATGAACAAC CAGTTACTTC TGCTGAAAGT
      301 TTTTATCATT CGCCTCAGAT TCGAAGAAAT TCACTGTCTT CTCCAAATTC CTCTTGTTCT
      361 TCTGTCAATT TTTCACCTAG AAATCGGCCG ATTTTTCAGG ATAGAGGTAA AGTTTCCTAA
      421 TTTTTTTAAA AAAATTTGCA TAGTGTAATG ATAAAGTGAT AATTTTTTTT ATTTACAAAT
      481 TTAAATGTGC TTAAAATACA TAAATTGTTG AACTTGCATG CATGTTTTTC TATTTTTGTA
      541 TATTTTTTGG CTTGTTGCAA ATGGTTAAAT TATGTTCACT GATTAGCATT AGAGAAATTG
      601 GTTAATTACA CCATAACCTT ATAATATGTA TTTGTTTTGG ATACAATATA TTAAAATTAT
      661 AAAGAAGTTA TTTTTATGAA ATTTATGAAG AAGATGAACA TTTTTGTTCT TAGAAAAACA
      721 GGGATACACT TTATTATATT TAAGAGTTTG GAAAGATAAA AAATATATTT CCAATACATA
      781 AAATTCTAGT TAGCTTATTA AGTAATTTAT GTTTATTTCC TATTTAAGAG TTCCAAAAGA
      841 TACATATATG ATTCTCCTTA TATGAATATA AACTTAGAAA GTCAATAATA CAAAGAGAGC
      901 TCCTTTAGGA AGCATTAGTC AGTTTGTTGT TTGGTAGAAG AGTTTTTGTT AGTGTTTGAC
      961 AAATTCTTCC GGGACAAAAC CTTTACGATT AATCACGACT TTTAAAATTT TGGGATCATT
     1021 ATTGAAGTGT ATGATTATTT CATCTAGAAG TTTAAGTTAT TATTATGGAG ATATTTTTAG
     1081 TTACTTAATT ATATTCTCAA CATATTCTAC GATGGTGGCA TGATTTCATT ATATTGATTT
     1141 AAATTTAAGG AAGTAAATCC ACAAGAAAAC TAAGAAGCCT CAATATTTAC TCCTGCTACA
     1201 TATGGATAAA AACCAATTAT ATCCTTTTAT ACTTACAATG TACTTTTTTG GTTAAAGGGG
     1261 ACTAGGAACC TCCTGCCCCC CTCTAGCTTC ACCCTGCCCT CACGTGTGAG CTCGATTCTT
     1321 TATTATGGAT CAAGTATGTG GAAATTCTTT TTGATAAGGT GGCAATAAGA TTCATACAAA
     1381 AAATCTATGC CTACTTTGAT ACCATATCAA ATTGTGGGAT AATTCATCTA AAAGCCGAGT
     1441 TGTTAGAGAT AGCTCAGTTT TACTTACTTA ATTATTCTCA GTAGTCAATA CTAATAATTA
     1501 TGTTCCAATA CACTTCTCCA CTAAAATACG AGCGTTTGAC AGAAGAATGC AATCACTTTG
     1561 CTTAACTGGA AATTAATCAT TCCGTGCGGA ATACTAAAGT CGCCTCTTCT TTTTGGGTTA
     1621 AAAATGCCCC TTCTTCCATC TATTCGACAC AAAAGTCTCT GGTCTAAGAA TATCTTCAGA
     1681 TTATTGTACT TGATAGACAA ATGTTGATAG TAACAAAAAG ATAGAAAAGA AAACCAAACA
     1741 CAACTACCTA CTAAATTGTA AGGTACTAAT AGTCATTAGG TTTGAGGTAT AAGCCAAGTT
     1801 AAGCTTGATA TATAATCAAT ATTGCTTTAT ACCATAGTTG ATTTTGGTAT TAAAATTCAT
     1861 ACAAAATATG CAGGTTTTAA TACTGGGAAG TAAATGTTAT ATAACTAATA TTGGTATAAG
     1921 TTATGAGGAT TTATGTATTA TTTTTTGTGG AATAGAAGGT GGAATAAGTA ATACATGTAT
     1981 TAGCAATACA TGAATAAAAG TATCTAAAGA TGCAAATGTC CTTAAAATAG GTAATATCTA
     2041 AAGAATAATT CCCATATTGT TTATTCATGT ATAAATCGAG TATATATCTG GACAATAGTT
     2101 TAGGCTTAAT GAAGAACTTG TTCAAACTTT TTATTGGTTG CGGTCTCTTC TTCCCTTTTT
     2161 GCATATTTAC AACTCTACAT GCAAACTATG TTGCTCGGAC CCTCAAAAAC TGTTGAACCC
     2221 GTGTTGGATT TCCCAAAATG CACTACTTTT GGAGTATTTG ATACACACTT TTGAAGAGTC
     2281 CGAACAACAC AACATGTAAA CATACTCAGA CCTTTTAAAA ATTCTAGCTT ACCAATGATG
     2341 GTCTTCCAAT GCCTGCAGAC ATAGTAGGTG ATGCATCTGA TTCTCCTACA TCAGCTCCAC
     2401 GAATACCATC ACCTCCAATG AGTCCAGTGA CAACTAGCTT TCAAAGATGT CATTATGATC
     2461 CTAGTCCATC TAAATTCAGA GACAGGGCCA GCACACCAGG AATAAGTGAA CAGTTGCTGG
     2521 CACTCAATAA GCTTGAATTC AGGAAATTCT TTTTGATTTT AAACTACATT GGGAGGTAAA
     2581 TTTAGCATTT ATTCAAATAT TTACTTTGTA ACTTCTATAT TGCTACAAGT TGGTATTTGA
     2641 TTTGGTATGC GTTTGCAGGA GGAAGGTGGA AGATGTAATT ACGCTTCATG ATGTTGGTGA
     2701 CATTTTGGAT ATGATATATC AACCTATGTC TCATTTTGAG TCATATATTT GGAATAAATA
     2761 TGGTCATCTT TGTGAACATA ATAAACGGGT GCAGGTGATT TTCCATTCAA TTACCACACT
     2821 TGTATAGTCT GTTTTAATCT TTTAGTTAGT TCGGATTTAA GGTCTTGGTC CCAACCACTG
     2881 ATGTCCTTTT TCCAGAGTTA AAGACTATAT GAACTTATAT CTCTGTCGTT ACATTTTTGC
     2941 TTTTGATGTA TTTCTTTTAT CCTTAGTGTC CACAAATAAG AGACTAGTAA TACCTTGGTC
     3001 TAGGTACTCA CATAATTGTC TCTTAAGTCT TAACTATTGA ACTATTAATC CAAGAACTGC
     3061 CTTGTATCGG TGTCTTTCAG TATCTTGATT GGGATTCAGG AAGGACTCAT CTTTATCATT
     3121 GCCATGTCCA TTCGGATCGA AGCTATACTT TTAAGGTTTG TCATTCTTGT GGTTCATAAC
     3181 ATTTTGTGAT TAAAAATTAT TCAAGATAAC TCCTTTAGCC TTTTAAGTGT TTTTTAAGTT
     3241 ATTCCTGTGC TTGAATTGGC TGAACAAGAT TTCGGACTCC AGTAAATACT GCATTATGTA
     3301 AATATTTGAT TTCTGTAGCA CTAGGCTGTG AATGATTCAC TTAAGCTTTG TAGGCATCAA
     3361 AAGTTCAATA TAGAACTACT GAAGCTTGCC GTCTCCTGAT ACTGATACAA GAGCCCGAAA
     3421 GAAATAACTG TAATGCCTAT ATTGATTAAG GAGTGGGCAG CATTCATTCA CTTTGGACAG
     3481 TTCAACACGT TTCCCTAAGC ATTAATATCC ATTTCTTGAC TTGTTTTATT TCCCTCCTCC
     3541 TCAGGGTCCT TACCTGAAAG CAGAAAGAAC CCATCTGCAA CATTCATTAG GAGATGAGAA
     3601 TGTATTGATT GTCAAGTTTG AGCAAAACAC CCCAGGGTGT CCAGAAGAGA TTGTTCAGAA
     3661 TGGAATTCTT GTTGGTTTGA GGCGCTATCG CTTTTTTGGT AATTACCTTA TACATATGTC
     3721 GACAAAGTAT TTCAAAATTC CTACCTTGTC TTGGAAATAT AAGAGAATTT GCCTTTCTTT
     3781 CTGTAATTTT AGATAGTTTT GCCGATTGAC GGTGCATTTT GTGAATTTTA TTTTGGAATG
     3841 CAGGTGGCCA AGTCCATTTA TTGTTGAGCT TGAGTGCTGC GGATATTTCT TTTAACACAA
     3901 ATATAAGAAC ATATATAATC TTGTCTCTTC TTGAATGATA GTAGATTTAT CTAACATATG
     3961 TGTCACTACA GCATAGATAT ATTGGGCATA AGGCCCAACA TTTGCTCCCA TTCAAGTCTG
     4021 ATGGTCTTCT ATAACATGAA AATACTGTAC TTAGAGGGCA AATATTTTGC TTATTATCTA
     4081 CAACAACTTG TAATTAAAAG AAATTCCTGT CTTATGGCCT TCTTTTGGCC TGTGTCAATG
     4141 TGTATCTTGT TTTCCCAAGT AGCTGTTTGA TGGAACTTCT CATGTTACCA ATAAATAGAA
     4201 TTGTCATTCT CATTATTGTA CTCAAAATCA GGGGTGAAAG TACCTGAGAG GTTCTGTTTT
     4261 CAAGTGTTTG ATGCCAATGA GGTTTTGTGT CAATGTGGTA TTTGAACAGT TTATAAGGAT
     4321 GACGGGAAGA AGAGAATTTC AAAGGACAAA GAGGAAACTG TCAAATGCTA CTTTGTTCGA
     4381 ATGGAATCTC TTAATCCTTA TGAAAATGAA ACTTACATTT TGCATGACAA GATGGTCCAT
     4441 GAAGCAAGGT GCAATTTCAT GCATGTACAC ATGGTCTCTA GCATGGCTAA ATACATGGCC
     4501 AGGTTTGTTA TTTCCCAGAT TCTCTTAATT TTTAATATTT GTTGCATATT TGTTGTCTTT
     4561 CTTTCTGAAG TGCATAGTTA CTCTGATAAT GCAGGTTCTC CCTAATTTTA TCCACGACAG
     4621 TAAAGCTTCA AGTTGATCTG AATTCAGTGA ATATTGACAG AATTGAAGAT ATATATTGTC
     4681 ATGTATATTA CTTATCAAAC ATATAATATG TGTATATATA ATCATGCATA CTCTTTGCTG
     4741 TTGCTTTCTC CATGTATATG CCATCTCTTT ATAGTTTCTC TTTCCATGGT CTCAAGATAA
     4801 TGACTTCTCT TTATCATTTG ATTGCCTCCT CCTTTGGGGA AAAAAATTGT AGGATAAGAG
     4861 TGGACGAATT ATGTATGATG AAGATGGGAA ACCACTTATA CACACAGATG GGACTGGATA
     4921 TATTTCAGAA GACTTGGCAA GAAAGTGTCC GCAAGATTTT TTCAATGTGA AGCATAAGTG
     4981 TGCCAACTTA GAGGTAATCT GATTAAACCC AGTTCACTAA GCATTTTCTT GAGGTTGATT
     5041 ATGCTTTTGT ATAGCATTAA GAACCAGTAA ACCTAATCAA TGAAGTAGGT GCTCTCTTTT
     5101 CAAGAATAGA GGCCCAAGAA GCACATAATT TGGCTTTATT CCAAAATTTG TCGTATGTTC
     5161 GGATATAATT CCAGTGGCTC TTCATCTGAG GAATAAAGAC GCAATCCTTC TAATTTATCT
     5221 CATTAACCAT GCAACTCATA ATGAGGCAAT TTACTTCCTT ATCTAATTTG AAGTATCCAA
     5281 GTTCACATCT CTGGGCAGAA GCCACTGTAT AAACATCAAT AAACTTAAAG CAATTCCTTG
     5341 AGGGTCTCAA TAATATTTAA AAAATCAAGC AAGTGATTTC TTGTTGAACT TCTCATATCT
     5401 TTGCTGTTCC AGCATTTGGT CATGTAGCCA TTGGAAATTC TAATTATTTT TTTGTGAGCT
     5461 CATCTACAAA GTTCTTAGAG AAATTAAATA ACATAAACAC TTGAGGACCA GTATCTAGCT
     5521 TCTCGATCAG GGAAGCAGAT GAAATATAGT TTTCTCTTCG TTTCAGTTTG TTTGTCTTAC
     5581 TTTCCTTTTT AATCCGTTAA AAAAATGCCT CTTTCCTTTT TTGCATCTAT TTAAGTCCAA
     5641 CTTTCCACAT GGCATGCTTA AGACCATAAG ATTAAAGTGC ATTTCAGTGC ATTCTACATA
     5701 TCTTTATGTA GTTAAAGATC ACAAGATTCC AAAGTCTTCT TTACTTTTTC AAACTCCGTG
     5761 CCGAGTCAAT ACCAAACAAA CAAATTGACG GAGGGAGCTG CTGAAATTGG AAAAATATAT
     5821 TGGTAGTTCA TATACTTTTT TTATCTAAAT TCATTTGAAT TCTCTTATTC CCTTGATTTT
     5881 CTTTGGTTGT AGGCACTAGA CAGTGCACAA GAAATTGTCT CTTGCATGGT TGTATTCATT
     5941 TAAAGTATCT GACAGATTCA TTGTTCAGTT CTTTGTATCT GTTTCCTTCT CTCTTGAAGA
     6001 ACCTCCCATT AATTTTTTAA TTAACAATTT CAGAGATATA CTAATGGTGT CAAACTTGGG
     6061 GAGAATTCAT CTGAGTTGGG AGAGGCGGAA TTTCAGAGTG GGGAACCGGT AAATGTTTTT
     6121 GATGTTTACA ACAATTGATT TGGAATCCCT GACCGCTGCA ATTAGCAAAT TTTCCTCATT
     6181 AACATGGTCA GGTTGGTTCT TAGCTGATTA GTTTTCATTC TTCTCTGTCT GTTTAGCCTC
     6241 TGTTGATGCA GTGCCGTCTA TTCTACAATG GTCTTGCTGT AAAGGGAACC CTTCTAGTCA
     6301 ATAGAAAGGT ACTAACACCA TATTCTGCTC CACCTGAAAT GGTGTTGCTT AATATCTTAA
     6361 ACTTAATTGC GTACTTCTGT GCGATGGCCT TATTGAAGCA GCCTTATCTT AAATGCCCCT
     6421 TAATTTTTCT GCTCTCTAAG TGAACTTCCT GATGGATACA ATCTTCTGTT TTTAAATATT
     6481 AGCTGCCACG ATGCACAATT CAGATTAGGC CCTCAATGAT CAAGGTCGAG GCAGATCCAA
     6541 GATTGTCAAG AGCTCAAATG TTTAACTCGT TGGAAATAAA TACACCCAGG TATATGGTAG
     6601 TTTTTAGTTA ATTCAATATT TCTGTTAATA GAAAGATAAA AAGTTCATTG TAGGGATCTT
     6661 CTTTTGACCA TGAAATTTGA AATGTTACTT TCATGACCCT TCCTGTCTTA TTTTAGAAAT
     6721 ATTGTAGTAA AACGTGCAAA TACATGTGCA TATATGAGGG AAAATATTTT ATTATGCATG
     6781 TCAGTAGTTA GTAAATAACA GTAAGGAAGG ACTAGGTTGG AAGAACCACA ATATTACTGA
     6841 TAGAAATCAA GTCTGTATTT TTATTGCTTA GGGGACCGAT TTGTTATACC CGTCGCAGTA
     6901 GAATCCCAAG TGAAAGAGGT GAATTGTGTT GTGAGATTTT TGTAGTATTA AAAGAGCAAA
     6961 AAGGTTTCCT AATAAAAAAG AAAAGTAAAA GAAGGTTTAC CATTAGAATT TTTTTTATGG
     7021 AGATTGAAGG ATGAACTTGC CTATTACAAC TGGCTCTAAA AATGGACATA TCTCTTTCCA
     7081 ATGATTGTTT TTTAAACAGA ATTCTTCCAT GCTATTTTTG TATTACAGAA TTTTCTGTTA
     7141 AAATTTCTGT AGTTACAGTC AATTCAGGTA TATCAACTGC TGCAACTGAC ACCTCTTATG
     7201 TTCTTCTTTC AGTCTTAAAC CTAGGAATAC TTATCTATCA AGAACTCTTA TTGCTCTGCT
     7261 GACCTATGGA GGTGTTCCCG TGGAGTATTT CTACGATATA CTCAATAATA CTTTGGAGGA
     7321 GACACGAAGG TTATACTCAG ATGAGGTGAC AGCACTAAAA GGTAATTCTA GTTTAGAAAA
     7381 AATGATAATA AAACTAAGTT TCTCTGCAGC TGTTTATGGT TTATAATCTA GCATGTACAT
     7441 GGAGAAATGT TGACCTTCAG ATGTTGTTAC GCGACAATTT TTAACTTGTG TGCAATCTGG
     7501 ATTATATTTC AGCATGTGGT GACATTTTTG TTCTCAAAAT TTCAACTAAT TTCTTAAAAG
     7561 CATGACATGT TTGTATGAAC AATTAACAAT CTGGTGCCAT TACCATTTTT CTAAAAATCC
     7621 TAGAAAGTAG AAACTATGTG GCTCGGATCC TCTAAAGTAC CGTTGCACCG ACGTCGGATC
     7681 TCCAAAATGC ATTATTTTGG AGGATTTGGC ACACACCCTC CGACATTGTT CGAGAACTCG
     7741 AGCAACATAG CATAAAACCA ATCACTTCTT ATATACCTTC TGATGCCATC TTTGCAGATT
     7801 TGGTGCTGAA GTTTTAGTGA AAGCATTCAT TTACCTGCAT TGATCTTAAT ATGCATTACT
     7861 CTGTTCCTAG TCTGTATTGA CTGCTTTACC AAATCAGACC CTTACTTTTT TGTTTTACTG
     7921 GTTGTTGCCA TGCAGTTGCG GTAAACCATA GAGATCGTGA TGATGCCTCT ACTGCCACAA
     7981 GTATGATAAT GGCTGGAGTA CCTCTTACTG AACCGTATCT TTGGTGTTGT TTATCTTCCC
     8041 TGGCAAAGGA AGAAAGAAAT GGGCTCAAGG GAGGAAGACT TCCTATTGCT GATACTTTCT
     8101 ATCTAATGGG GACAGCTGAT CCCACTGATA CTTTAAATCC CCATGAAGTC TGTGTTATTC
     8161 TGTAAGGACA CTGTTTATAT ATATCTTATA TGATCCTTAT CGTCCAATCC TGCCGACTCA
     8221 CCAAAAAAAA ACTTTTTTGT TATGACGCTG TCAACTTCTA ATCAAGTGTT TCAGTTTTCA
     8281 CTTAAGATTG AATTTTTGAT TATTTTTTTT TGCGTGTGTT TTCATTTGTC TATTAGATGG
     8341 TTTAGTTAGC CACATAAAAT ATGTCGTATC CTTTAATTAT ACGCATCAAC CTCAAGTAGA
     8401 AAATTCCTTG GAATTTATCG CCTGTTTAGG CAAATGTATA TAATTAAAGG AAATGACATA
     8461 TTTTATGTGA CTATCTAATG GATGAATGAG AACACACACA AAAAGTTCAA AAAATTGAAT
     8521 GAAAGTGTCT AAATGGAACA CTTCATTGAG GTATTCAATT GAAACAAGGC TTAGTTCGAG
     8581 AGTCTAAATA GGAGTATCCG GCAAGTTTAA GGGGCAGGTT ACGTATTAAC CCATTCAGAT
     8641 TTCTATCTTA ATAAAGTAGT CCTCTATGGA AAATCAGTAT GACCCTGAAG TAGTTTGGTG
     8701 AAAGCTGATT GGTAGAATCT ATTTCATTGA TGCACTCATT ATCAACTTAC CCGTTGATAG
     8761 TTACAATCTA TCTTATCATT GCACATTGGC TCATTAGTCT GATGATAAGG TTGCAGAGCC
     8821 TGTATTTTTA GCTGGAAATT TACGAAGTAA AACTACAGAC ATTTTATGCA GTGAACATGG
     8881 GCAAATATTT GGAGAGGTAT TAGTATACAG GAATCCTGGA CTTCATTTTG GTGATATCCA
     8941 TAGGCTACTT GCTGTCCCTG TGAAGAACCT CGGAGACATA GTTGGAAATG CTAAATATGG
     9001 AATATTTTTC TCCACAAAAG GTCCGAGATC AGCGGCCACT GAAATTGCTA ATGGTGATTT
     9061 TGATGGAGAT AAATATTGGG TCTCTCAAAA CCCCCAGGTC AACTTTATCT CTACAACCGA
     9121 CTAATTGTTC TAATTTCTTT GCTTAATGAT TTCATTGAAC TGCCTCAGAT TAAATCCTCC
     9181 ATTTGCACCT TACATGTTCA TCTAGTAATG ACAATGAAAA GAAAAAAGAA CATATTGTTA
     9241 GGTCATTTCA TTTCTTGAAT GAATGAAAAT ACTGAACGAG TTCCGTCCAA TTTGTGCATG
     9301 TTATGTTTTA TGCTTCAGCT GTTAAAATAT TTCACTGCAA GTAAACCGTG GAGCCGAATC
     9361 CATTCAACAC CAAAGGCATT GCATAGGGAG CCCAACAACT TCTCTGCGGA GGAAAGGGAG
     9421 CATGAACTCT TTCAGACATT TCTAGAAACT AGGATGCCAA AGTATGTATA GAATGCCTTT
     9481 TTTGCCTTTT AAAGTTAGAA TAGTCTCTTT GATATTGTCT GAAACATGTC TCCTTGGTGA
     9541 AGAGTGCAAC ACACAGTTCC AGTATATCTG AATGGTAAAA GTTGCTCATC CTTGGGAGTC
     9601 GGGAAGTCCC CGAGCTAATG AACATCTGAT GACTGTGGAA CACTTCTCTG AAAGGCACAA
     9661 TCTTTTTGAT AAGTTTTAAT TTAACCTGGT TAAGATTTCT GTTGTATGTA TCGATCCTGA
     9721 TCCTAAATTG ATTGCTCATT TATCCTGAGC AATGGGTTCA ACATTTGAAT TCTTACCATT
     9781 GAACCCATTG CATTTCTAAA ATTATGGTTT CATAGTTACT AGTTTGAAAT TTTTTAATGA
     9841 ACCTTACACA TATATTTATA TTCTGTGTCA AAAGTACTGG GTTCAGTTGT ACCCGAACTT
     9901 CTACTCTCCA TCCACCTCTG GCTTTTACTA CTTTAAAACA AATGCTCATG TTTCGCTTTT
     9961 ATTCACTTGT TTACTCTTTC AGCTATAGCA TGGCTGATGC TTCTGCTAAC TGGTATGCAC
    10021 TCATGGATAG ACTTCTGATA TTGGGGAAAA ATAACACCAT AGAGAATGAA GAGACAAAGT
    10081 CAGTGAAAGA AAAGTTGTTC GAGTTGATTG ATTTGTATTA TGACGCTATA GACGCCCCAA
    10141 AAAGTGGGAA TAAGGTTACT TTCTTTAACC TTATCTCTGT TTGATAGACC TTTTTGTGAC
    10201 AATCATATAC TCAAGTGAAT CTTTTCTACT ATTCTGTTCC CTAAATCTTT TCTATTAGTT
    10261 TGATACCTCT CTTTCCTGAA AACTTCAGAT TTACTAAACA TGTTTTGAAG AAAAATATGC
    10321 ACATCTAGTC CATAAGCGAT TTGACAATCT ACTCTTGCTT CTAAAGCTAG AGTTGATATT
    10381 GATTGAACAT TTTTGAATTA ATGGTCAAAA CACACCTAAA GTATCCCTTT TTCGAGTTTC
    10441 AGACCTGAAC TATAAAGTAG GTAGCTCGAA AAACCAGGAT ACTTTAGCTG TGTTTTTGGT
    10501 CTTCCTCAAT ATGTTTTTGT TAATGTTTTT AACTTTGTTG AGTTATCAAA TTCTTGTCTT
    10561 ACCGCTCTTG CTTCTATCCA AGGTCTACAT CCCAAAGAGG TTGAAAGTAG ACAAGTTTCC
    10621 GCATTTCTTG CAAAAGAAAG AAAGTTATCA CTCTACCTCT GTCTTAGGAG AAATTTATGA
    10681 CCGAGTTGAG AAATTTAAAG CTGAAGAACC AGCTGCTGTA GGTAAGTGTT TGATCCATAT
    10741 ACTGATTGAA TATTGCAATT GCTTTCTGGT TGTGCATTTG ACATATTGTA TTTTGTATGT
    10801 CCAGAAATTA AGAAACTTCC GGCTTTTGAG GTTGGAATCC CTGAGACATG TTTGAGGTTA
    10861 TGGGAAGAAA GGTACAGAAA GTACAGATTT GAGATGAAGG AAGCACTGAA CACCAGCAGT
    10921 GAATCGAAAA ATGACTTAGC TGACCAGGTT ATTAAAAAGT ACAAACAGGT AAAACCTTCT
    10981 TTTCTCAAGC TTTGAAAATT TCTTTGTTGA TAACCACATC GGCCCACCTC ATAAGCTAGC
    11041 TTTTAGGATT GAATTAGGTT CGAAGGTGAA AAATACCTCT ACTATATTGA ATATTAATGT
    11101 TACCTTTTGT TATACTTGGG GGTTATTCAC ACCTTAGGGG TCATACTTAC CCTTGGCCCC
    11161 AATATAGAGC TCCAGTGTGT ATCGCTATCC TAACTTAAGT TTAGCAGAGG ATAAGTCAGT
    11221 TCAATCTGGA GCTCCGTTAC TGGCAAGACT TAGGGGTCGT TTGGTGTGAG GGATAAAACT
    11281 AAATAGTCAT AGGATAAGAA AATAGTGATG GGATAAAACT TGTGTCTTGT TTGGTTGCCA
    11341 TGTTTGGGAT AACTGATTCG ACCATTTATA CCATAGTGAT GAGATAAGTT ATCCCATATA
    11401 AATGGTCGGA TAAGTTATCC TATCCTGGGA TAATTTGTTC CCAACCAAAC GAAGTATTAG
    11461 ACGAGGGTAA AACTAGATAT TTCGTATAAA AAATGGGTAC ATTTGGACAT TTTCTCTTGT
    11521 AAGAAACCAA ACGCGAATAG CACAATCTAG CGGTATAGGT GGATATTTTC AAGACAAATC
    11581 GCGAGTTCAA TCCTCACCGA TCCCATTCCT CCTTCCTCTC CCACGATTCA TCGATGCAAT
    11641 AGATTTTCTT AATCCAAAAG CCACTATGAG TGTTCATTTC TCTCCCTTGA TTTTTCAAAT
    11701 TTTCATGCAG CTGTTATATG AAGCACCGGA TATGGAGGAG AGCATAAGGA GTACAACGGA
    11761 CATATACAAC GATGCACTTG CTATTTATCG CGTGACTTAT GATTATGCGA TGGCTATAGG
    11821 CGATGTTAGA AAGTGTGGTT TTGCATGGAA AGTTGCAGGT GCAGCCCTTT GTAGACTTCA
    11881 TGCTGAGCTT CATGCAAAGG AACATAACCA AAAAGTAATG GCTATGTCAC CTTCTATATT
    11941 ACCTAACTTA TTGAACTTAA GGATCCATCA AAGAAGTGTC TAACATGTAA ATATATGTAT
    12001 TGACAATATA GTGTATTATA TGCTTTTATT GTGTTAGTAT TCTTGTC
//
LOCUS       Solanum melongena       11637 bp
DEFINITION  Solanum melongena       11637 bp
TITLE       Solanum melongena
SOURCE      Solanum melongena       DF360220.1
FEATURES             Location/Qualifiers
     gene            1..11637
     mRNA            join(1..406,1537..1753,1825..1960,2242..2316,
                     2785..2938,3499..3700,3936..4023,4187..4327,5221..5295,
                     5426..5497,5629..5735,6517..6665,7207..7432,8215..8440,
                     8675..8817,9332..9503,9876..10014,10103..10344,
                     11216..11485)
     3′UTR          11486..11637
                     /note: orthologous to the RNA-dependent RNA polymerase
                     (RdRp) gene of Solanum lycopersicum.

ORIGIN

        1 TTTTCTTCGA ACTCCTCTTA CAACAATGGA GAAGTTGAAC TTCCAAACTC AGTACAGAAA
       61 ATGCTCAACC GAATCTGCGA AAAGGAGAGG AAAGATCCAC CGGATGATAA AGCACGAAGA
      121 CTCCTTTTAG CACTCGGAGA AGAACGTTCA CTTTGGATTC TGAACAAAAT TTACAAATGT
      181 CAGATTAAAA AAACCCTGAG TGGGTTCATT GTATTTATGG CGAAAGAGTA TTATCCATCG
      241 GAAACTCAAC AGTTCTATCA GAAGCAAAAT TATGAAGGAA CTGTTCCTTC TCCTGAAAGT
      301 TTTAATCTAT CGCCTCAGAG TCGAAGAATT TCACCTTTTT CTCCGAACTC CTCTTGTTCT
      361 TCAGTCAATT TTTCACCCAG AAATCGGCCG CTTTTTCAGG AAAATGGTAA GTTTTGTTAT
      421 TTTTTCCCCC ACAAAAGTCT GTTTGCTTTC TTTTCATTTC AAAGTAATTA TTATGATTAT
      481 TAGTATTATT TTACCAATTT AAGTTTGCAT GCATGTTTCT CTTTCTATAA TTGGAAATAA
      541 ATAAGTTGTC TTTATTTATT TTTAATTAAA AAAAACATTT TTGTTGTTAG AAAAACAGGG
      601 ATTTTGTTAT TATATTTAAG GTTTGGAAAG ATAAAAATTA GAATGTCAAT AATACAAAGA
      661 GAGCTCTTCC AGGAAGCATT AATAAGTTTC TTGTTTGGTA GAAGAATTTT TTTAAATGAT
      721 TGAGAAATTC TTTTGGGGCC ACAACCTTTA AAACCGATTG CAACTTTCAA ATTTTGGGAT
      781 CATTATTGAA GTGTATGATT ATCTCGTCTA GAAGTTTTAA GTTATTACGG AGGTACTTTT
      841 ATTTGCTTAA TTATATTCTC AAACATATTC CCTCATGCTA TGATGGAGCC ATGATTTCAT
      901 TTTATTGATT TAAAGTAAAA AAAAGTAAAT TCATGAAAAA GCTAAGGAGC CTTCAACATG
      961 TACTATATAA GCATAAAAGC CAATTGTATC CTTTTATATG TACAATGAGC TTTTTTGGTG
     1021 AAGGGGACTC GGATGAAACT CCTTGCCGCC TCTAGCTTTG CCCCTGCCCT CACGTGTGAG
     1081 TTTGATTCTT TATTATGGGT CAAGCACGCG GAAATTCTTT TTGATAAGGT GACAATGAGA
     1141 ATCAAATTAA AACTCTATGC CTACTTTGAT AAGAGTATCT AAAAATGAAA ATATCCTTCT
     1201 AATAGGTAAT ATCTAAAGAA TAATTTCTGT GTTGTTTATT CACGTATAAA ATCAAGTATA
     1261 TATATGGACA TTAGTTTAGG CTTAATATAG AACTTGTTGA AATTTTCTAT TTGTTGGATC
     1321 TCTTCTTCCT TTTTTGCATA TTTGCAACTC TTCATGTAAG CTATGTTGCT CGCACTCTAA
     1381 AAAATTGTTG TTAAATCCAT GTTGGATTCT CTAAAATGCA ATACTTTTGG AGTGTTCGAT
     1441 ACACATTTTT GAAAAGTCTG AGCAACACAA CATGTAAACA TACTCCGACC TTTCAAGAAT
     1501 TCTAGTTTTC CAATGACGGT CTTCCAATGC CTGCAGACAT AATAGGTGAA GCATCTGGTT
     1561 CTCCTACATC AGCGTTACAA ATACCATCCC CTAGAACAAG TCCAGCAACA ACTAGCTTTC
     1621 AAAGAGATCA TTACGATCCA AAGCCATCTG AATTCAGAGA CAGGGCCAGC ACACGAGGAA
     1681 TAAGTGAACA GTTGCTGGCA CTCAGTACGC TTGAATTCAG GAAATTCTTT TTGATTCTAA
     1741 ACTACATTGG GAGGTAAATT CAGCGTTTAT TCAAATATTT ACTTTGTGAC TTTTATATTG
     1801 CTACAAGTTT GGTATCCGTT GTAGGAGGAA GGTGGAGGAT GTAATTATGC TGCATGATAT
     1861 TGGTGACATT TTGGATATGA TATACCAACC TATGTCTCAT TTTGAATCAT ACATTTGGAA
     1921 TAAATATGGC CATCTTTGTG AACATAATAA ACGGGTGCAG GTGATTTTTC TATTCAATTA
     1981 CCACACTTGT ATAATCTATA TTAATCTTTT AGTTAGTTTG GATTTAAGGT CCTGGTCCCA
     2041 ACTGCTGGTG TTCTTTTTCC AGAGTTAAAT GCTTCTATAT GAACTTATAT TTCTGTTGTT
     2101 CTATTTTTTG CTTTTGATGT ACTTTTATCA TTAGTGTCCA CTGATGAGAG ACTAGTAATA
     2161 CCTTGGTCTA GGTACTCGCA CAATAGTTTC TTAACTATTG AACTATTAAT CCAATAACTG
     2221 GCTTGTATCT GTGTCTTCCA GTATCTTGAT TGGGATTCAG GAAGGACTCA TCTCTATCAT
     2281 TGCCATGTCC ATTCAGATGG AAGTTATACT TTTAAGGTCT GTTTTTCTTG TGGTTCAAAC
     2341 TTTTGCTTTC AGAAATTGTC CAAGATATCT CTTTTAGCCT TTGAAGGTTT TCTACTTTGG
     2401 TATATCTTGT ATACGGGCAA GCTTTTGCCT TTTTCTAATG AAATCTGTTA CTTTAACTCC
     2461 CATAGCCTTT GAAGTGTTCT GTAAATATTT TTATTGACTC ATTTCAGTAC CCAGAGTTAC
     2521 TCCTGCAACT GAAATGGCTG AACAAGATTT CGGACTCCTG TAAATACTTT ATTATTTAGA
     2581 TATTTAGGCA TCATAAGTTG TATACATAGC TAGTGAAGCT TACCGTTTCC TCAGACTGAT
     2641 ACTAGATGTC AAACGCAATA TCTGTAAAGC TACTAGCAAT GTTGATTAAG GAGAGGGCAA
     2701 CATTCATTCA CTTTGGACAG TGCATCACGT TTCCCTAAGC ATTAATATCC ATTTCTTGAC
     2761 TTGTTTCAAT TCCCTCCTCC TCAGGGTCCT TACCTGAAAG CAGAAAGAAC GCATCTGCAA
     2821 CAGGCATTAG GAGATGAGAA TGTATTAATT GTCAAGTTTG AGGAAAATGC CCCAGGGTGT
     2881 CCAGAACAGA TTGTTCAGAA TGGAATTTTT GTTGGTTTGA GGCGCTATCG CTTTTTTGGT
     2941 AATTACCTTT TGTATATATC AACAAGTATT TCAAAATTCC TGTCTTGTCC TGGAAATATA
     3001 AGAAGAAATT TAGAATTTGC CTTTACTCTC TGTAATTTTA GATAGTCTTG CAAATGGTCT
     3061 GTGCTTTTAT GAATTTAATT TTAGGATGCA TGTGGCGACA TTATTCTACT TTTGTGCTGC
     3121 TGCTATAGTG GTTCTCAAGT CCATTTAATG TTGAGCTTGG TTGCTGATGA TTTTTCTTTT
     3181 AACACAAATA TAAGAACATG TATAATCTTG TCTGTTCTTG AATGATAGAA GATCTATCTA
     3241 ACATATGTGC CACTACAGTA TGGATGTATT GGGCGTAAGG CCCAACATTT ACTCCCATTC
     3301 AACTCTGATG GTGCCTGTGT CAATGTGGAT CTTCTGTTTT CACAAGTAGC TGTTTGATGA
     3361 AACATCTCAT GTTCCCAATA AATAGAAAAG TTATTCGCAT TATTATACGC AAAATTAGGG
     3421 GTGGAAGTAC CAGAGAAGTT CTGTTTTCAA GTGTTTATGA TGCCAATGAG GTTTTGTGTC
     3481 TTTGTGGCAT TTGAGCAGTT TATAAGGATG ACGGGAAGAA GAAAAGTTCA AAGGACAAAG
     3541 AGGAAAAGAT CGATTCTGTC AAATGCTACT TTGTTCGAAT GGAATCTTTT AGTCCTCACG
     3601 AAAAAGAATC TTATATTTTG CATGACAAGA AAGTCCATGA AGCAAGGTGC CATTTCATGC
     3661 ATGTACACAT GGTCTCTAGC ATGGCTAAAT ACATGGCCAG GTTTGCAATT TCCTGGACCT
     3721 TTTTAACTTT TTTATAGTTA TTATTACATG CGTATGGGTT TTGAGATGAG GGTTCCCAGG
     3781 AAACAGCCTC TCTACTTAGG TAGTGGTAAG GTCTGCGTAC ATTCTACCCT CCTCAGACCC
     3841 CACTTGTGGA ATTGCACTGG GTATGTTGTT GTATAGTTAT TATTACATGC TTCCACTCTT
     3901 TCTTTCTGAA CTGCATAGTT ACTCTGATAA TGCAGGTTCT CCCTAATTTT ATCCACGACA
     3961 GTAAAGCTTC AAGTTGATCT GAATTCAGTG AATATTGACA GAATTGAAGA TATATATTGT
     4021 CATGTATGTT ACTTATCAAA TATATAATAG ATGTGTATAT ACAATCATGT ATACAATATG
     4081 CTGTTTCTCT TATGCCATCT CTATATAGTT TTTCGCTTTC CATGGTGTCA AGACAATAAA
     4141 TTCTCTTTAT CATTTTATTG CCTCCTTGAT CGGGAAAAAA TTGTAGGATA AGAATGGACG
     4201 AGTTCTCTAT GACGAAGATG GGAAACCCCT TATACACACA GATGGGACTG GATATATTTC
     4261 AGAAGACTTG GCAAAGAAGT GTCCGCAAGA TTTTTTCAGT GTGAAGCATA AGTGTGTCAA
     4321 CTTTGAGGTA ATCTGATTAG ACCTAGTTTT CTACGCATTT TCTTGAGATT GTTTATGCCT
     4381 TTGAATAGAA TTAAAAGCCA GTAAACCTAA ACAATAAAAT GAAGTAAGTG CTCTTCTTTC
     4441 AGGGCTATAG GCCTGGGAAG CACATAATTT GGCTTTTTCC AAAATGTGTC GTCTTCCTGG
     4501 AAATAATTCC AGTAGCTCTT TACCTAAGAG GAATGAGGGA GCAATCTTTC TAACCTGTCT
     4561 CATTATCCAT GCATATGCAG CACAAGTTCG TATTGTGGCA TTTTACATCC TTGTCTGACT
     4621 TGAAGTATCC AATTTCACAT CTCTGGACAG AAGCCACTGC ATAAAAGTCA ATAAAATTAA
     4681 AGCAATTCCT TAAAAGTCTT AAAGAAAGAA AAATGTCTAA GCTAGGGGAT CAATAATCTG
     4741 AAAAAAAATA AATCAAACAG ATGATTTCTT ATTGAACTTT CCATATCTTT GTTATTCCAG
     4801 CATTCGGTCA CATAGCCATT GGAAATACCT ATCAAATTTT TGGTGTGCTC ATCTACAAAG
     4861 TTCCTAGAAC AATTTAATCA TATTAGCTTT ACACTCAGGC AAGCAGATGC AATATAGTAC
     4921 TCTCTCGTTT CAATTTCTTT TCTTACTTTC TTTTTTTGCC CGTTTAAAAA AGAATCTCTT
     4981 TTTCCTTTTT TAGCAACTCT TTAATTCTAA CTTTCTGCAT GGCAAGTCTA AGATCACAAG
     5041 TTAAAGGGCA TTGGATACAT TCTTCAAGTT TAAGACCACA AGATGCCAAA GTCTTCTTTG
     5101 ATTTCTCAAC TCAAAAATCA GTCAAACAAT GCAGAAGAAA TCATCTCTTG CATGCTTGTA
     5161 TCTGTTTCCT TTCATCTCTC TTGCAGAGCT TCCCATTAAA TTTTCAACTA ACCATTTCAG
     5221 AGATATCTCA CTGGTGTCAA ACTTGGGGAG AATTCATCTG AGTTGGGAGA AGTGGAATTT
     5281 CAGAGTGAGG AACCGGTAAA TGTTTTTTGA TATTTACCAA TTGCTTTGGA ATCCAAGACC
     5341 ACTGCAATTA GAAAGTTGTT ATCATTAAGC AAGGTCAGCT TGATTCTTCG CTGATTAGTT
     5401 TTCATGCTTC GCTTTGTCTT TTTAGCCTCT GTTGATGCAG TGCCGCCTAT TCTACAATGG
     5461 TCTTGCTGTA AAGGGAACCC TTCTAGTCAA TAAAAAGGTA CTAAAATTAT TTTGTTCCAT
     5521 CTGAATTGGC TTTGTCAAGT GCCTTAAACT GCACCCTGTT ATTTATTTAG TTTTTTGATC
     5581 TCTAAGTCAA CTTCCTGATG TATACATTGT TCTATTCTTA AATATTAGCT GCCACGGCGC
     5641 ACAATTCAGA TTAGGCCCTC AATGATCAAG GTCGAGGCAG ATCCAAAGCT GTCAAGAACT
     5701 CAAATGTTTA ACTCGTTGGA AATAAATTCA CCCAGGTATT TGATACTTGT TAGTTAATTC
     5761 AATAGTTCTG TTAATAGAAA GATAAAAAAT TCATTGTAGG AATCTTCTTT TGACCATTAG
     5821 ATTTGAAATG CTATTTTGAT AACCTTTCAG TATTATTTTA GAAATATTGT AGCTAAGTCT
     5881 ATTTTTTAAA CACTAAGAGC TGTAAGTATA TGTGTATTAT GAGAAAATAT CTGATATTAT
     5941 GCATTCCAGT AGTTAGTAAA TAACAGGATT GAAAGACTCC TAATGCAAAC AGTAATTACA
     6001 GTTCAGATGT GAACTAACAT TTTAGAAACA AACTAAAAGT ATTCCTGAGG TTGGAGGAAC
     6061 CACAATATTA TGGTCAGAAA TCGAGTCTGC ATTTTTATTG CGTAGTGGAG AATTGACTGA
     6121 TTTGTCATAT CCGAGGCAGT GGGATCCTAC GAGGGTTCCC AGGAAACAGT CTCTCTACTT
     6181 CTATGAGGTA GTGGTAAGGT CTGCGTACAT TTTACCCTCT CCAGACCCCA CTTGTGGGAT
     6241 TGCACTGGGT ATGTTGTTGT TGTTGAGGCA GTAGGATCCT AACTGAGGGA GGTGGAAAAC
     6301 AACGTTTACC TCTAGGATTT CTTGATGGAG ATTGGAGGAT CAACTTGCCT ATTACGACTG
     6361 GCTCTATAAA ATGGACATGT CTTCAAATGA TTGTTTTTCA GAATATCTTT GTATTACAGA
     6421 ATTCTCTGTT CAAATTTCTG CAGCTAGACA TTTCAGGTAT ATATGTCCCT GTTGGCTTAC
     6481 CTGCTGCAAC TGACACCTCT TATGTTCTTC TTTCAGTCTT AAACCTAGGA ATACTTATCT
     6541 ATCAAGAACT CTTATTGCTC TGCTGACTTA TGGAGGTGTT CCTGTGAAGT ATTTCTTTGA
     6601 TATACTCGAG AATACTTTGG AGGAGACACA AAGATTATAC TCAGATACTG TGACAGCACT
     6661 AAAAGGTAAT TTTACTTTTA GAAAAAAAAA ACTTTCTTGC AACCGCTTGT ACAAGGAGAA
     6721 ATCTTGATCT TCAGCTGTTG TTACGCGACA ACTTTAAACT TTTACGCAAT CTGGATTAGA
     6781 TTTCAGCATG TATTGATGTT TTCGTTCTGA AAATTTCAAA TGATTTCTTG AAAGCATTAC
     6841 ATGTTTGTAT GAACAATTAA CAGGCTGGTG CCCTTACTAA TTTCAAATAT ACATCCTAGA
     6901 AACTATTGCT CAGTCCTTAA AAATTCTGTT GCATTGTGTC GGATCTCCTA AAATGCGTTA
     6961 CTTTTGGAGC ATCCGGTACA CACCCTCCGA CATTTGTTGG AGAATCCGAG CAACAGAGCT
     7021 TAAAACCAAA TTACTTTGTA TATACCTTCT GAAGATATCT TTGCAAATTT GGTACGGAGT
     7081 TTTTAGCAAA AGCATTCATT TACCTGCATT GATCTTAATA TGCTTTATTC TGTTCCAAGT
     7141 CTCTGTTGAA TATGATTTAC CAAATCAGGC CCTTACCTTT TCGTTTTACT GGTTGTCTTC
     7201 ATGCAGTTGC GGTAAACCAT AGAGATCGTG ATGATGCCTC TATTGCCACA AGTATGATAA
     7261 TGGCTGGAGT ACCTCTCACT GAACCATATC TTTGGTGTTG TTTATCTTCC CTGGCAAAGG
     7321 AAGAAAGAAA TGGGCTAAAA GGAGGAAGAC TTCCTATCTC TGATACTTTC TATCTAATGG
     7381 GAACAGCTGA TCCCACTGAT ACCTTAAATC CCAATGAAGT TTGTGTTATT CTGTAAGTAT
     7441 ATTGTTTATG TAAATCTTAT ATGATCCTTA TCATCCAATC CTGACGACTC ACCAAAAAAC
     7501 TTTTTTGTTA TGATGCAGTC AACTTCTAAT AAAATGTTCC AATTAGACAC TTTAGATTGA
     7561 AATTCTGAAA AAAGCTTGTG CACGTGTTTT ATTTATTTAT AGATAGTTTA GTTAACTACA
     7621 TATAATATGT CAAATCTCCT TTAATTATAC GCATCAACCT CAATTAGAAA ATCCCTTGAA
     7681 TTTTATGGCC TATTGAGGCA AATACATATA ATAATTAAAG GAAATGACAT ATTTTATATG
     7741 CCTAATAGAC AAATGAGAAC ACACGAAAAA AAAAGTTCCA AAAGTTTGAG CTGAATGTGT
     7801 TAAATTAGAA CACTTTATTC GGAGTTGAAG TGTTCAATTG AAACAAAGAC TTAGTTCGAG
     7861 TGCTTAAATG ACATATCATG ATGGGTTTGA GGGGCTGGAT ATGTATTTGT CTTTCTATCC
     7921 TAAAAAAGAT ATGGTCTTGT GGAAAATCTG GCATCAGATC CCATAGTACG ACTCTGAAGC
     7981 AGTTTGGTGA AAGCTAATGC TGGTGTGTGT ACCATGCAGC ACGAATTAGC ATGTTGGTCA
     8041 AATATATACT AGCCTCTTTC ATTCTGTATC ATCAACAACT TAGCCATTGC TTGTTAGAGT
     8101 GTATCTCATC GATGCACGTT TGCACATTAG TCTGAAGCAG TTTAAAAATA CAGGTTGCGG
     8161 AACCTGTATT TTTAACAGGA AACTTACCAA TTAAAACTAT GTCATTTTAT GCAGTGAGCA
     8221 TGGGCAAATA TTTGGAGAGG TTCTAGTATA CAGGAATCCT GGACTTCATT TTGGTGATAT
     8281 CCACAGACTG CTTGCTGTTC CTGTGAAGAA GCTCAGAGAC ACAATTGGAA ATGCTAAATA
     8341 TGGAATATTT TTCTCCACAA AAGGTCCGAG ATCAGCGGCC ACTGAAATTG CTAATGGTGA
     8401 TTTTGATGGA GATAAATATT GGGTTTCTCA AAACCCCCAG GTCAACTTTA TCTCTAGTAC
     8461 CGGCTAATTG TTCTAATTTA TTTGCTTAAT TATTTGATTG AACTGCCTCA GATTGGGTCC
     8521 TCCTCCATTG GCACTATACA TGCCCATCTA AATGATAATG AAAAAATCAA AATTAAAAAA
     8581 AAGACCGTAC CTTTTATGTT GTTCCATTTC TTGAATGAAT GAAAATACTG AATGAGTTCC
     8641 GTCCAATTTG AGCATGTTAT GTTGTATGCT TCAGCTGTTA AAATATTACA CTGCAAGTAG
     8701 ACCATGGAGC CGAATCTATT CAACACCGAA GACATTGCAT AGGGATCCCA ACAACTTCTC
     8761 TGCGGAGGAA AAGGAGCATA AGCTCTTTCA GACATTTCTA AAAACTAGGA TTCCTAAGTA
     8821 AGTATATATT ATATAATATC ACCTCTGTCT AGGATGCCCT TTTTTGCCTT ACAAAGTTAA
     8881 AATATTCTCT TTGATATTGT CTGAAACATG TTTCCATGGT GAAGAGTCCT ACATACAGTT
     8941 CCAGTATGTC TGAATGGTAA ACATTGCTCA TCCTCAGGAG TTGGGAAGTC CCTGAGCTAA
     9001 TGAGCATCAG ATGACAATGG AAAATCTTTT CTGAAAGACG GTCGTTCTGA TAAGTTATTT
     9061 TAATTTAACC TGGTTAAGCT TTCTGTAATA TCTGTAGATC CTGAATTAAA CTCCTCATGT
     9121 ATCACTGAGC AGATCCAGCA CTTACATTTA ATAGGTTCAA CATTTAAATT CTTACAATCG
     9181 AATCTATTTA ATTTTTTATA GTGATTTTTA CATGTATATT TATATTCTGT GTCAAAATTA
     9241 CTAGGTTCAG TTGTACCTGT TACTTCTACT CCATCCACCT ACAAATGCCC GTGTTTCAAT
     9301 TTTATTGACG AGAGTTGGTT TACTCTTTCA GCTATAGCAT GGCTGATGCT TCTGCTAACT
     9361 GGTACGCACT CATGGATAGA CTTCTGATAT TGGGGAAAAA TAACACCATA GAGAATGAGG
     9421 AGACGAAGTC CATGAAAGAA AAATTGTTTG AGTTGATTGA TTTGTATTAT GACGCCATAG
     9481 ACGCCCCAAA AAGTGGGAAT GAGGTTACTT CCTCTAACCT GATCACTGTT TGATATCTCT
     9541 TATTACTACA ATTATTAACA ATCCTACACT TAAATGACTC TGCTCTTTTA AGTGAGTGTT
     9601 TCTACTTTTC TGCTCCCTAA ATCTTTGTTG CCTTTCTTGC CTGGAAACTT CAGATTCACT
     9661 ATCATGTTGT GAAGAAAAAT ACACATCTAG TCCATAAGGA ATTTGGCAAT CTACTCTTGT
     9721 TTCCAAAGCT ACTGTAGATA TTGCTCGAAC ATTTTTGAGT TAATGGTTAA AAACATGCCT
     9781 AAAGTATTCT AGTTTTTTCG ACTTTCTTGC CTAAACTATC AAGCAAGTGA ACTTGAAAAA
     9841 TTCTTCTGTT ACCGCGCTCT TGCTTCTGTC CACAGGTTTA CATCCCAAAG AGGTTGAAAG
     9901 TAGACAAGTT TCCACATTTC TTGCAAAAGA AAGGAAGTTA TCACTCTACC TCAGTCTTGG
     9961 GAGAAATCTA TGACCGGGTT GAGAAATTTA AAGCTGAAGA ACCAGCTGCT GTAGGCAAGC
    10021 ATTTGATCCA TATACTGATA TGAATATTGC AATTGCTTAC TGCTTGTGTA TTTGACATAT
    10081 ATATCGTATT TTCTATGTCC AGAAATTAAG AAACTTTCAG CTTTTGAGGT CGGAGTCCCT
    10141 GAGACGTGTT TGAGGTTATG GGAGGAAAGG TATACAAATT ACAGATTTGA GATGAGGGAT
    10201 GCACTGAACA CCAGCAGTGA ATCGAAAAAT GACTTAGCTG ACGATGTTAT TAAAAAGTAC
    10261 AAACAGGTAA AACCTGATGC ACTGAACACC AGCAGTGAAT CGAAAAATGA CTTAGCTAAC
    10321 GATGTTATTA AAAAGTACAA ACAGGTAAAA CCTTCTTTTA TCAATCTTTG AGAAATTTCT
    10381 TTGTTGAGTT CACGTCGGCC CATCTCATTA GCTAAGCTTT TTGTGTTGAA TTAGGCCTGA
    10441 AGGTCCTTAA CAACCTTTAA CAAGGTGAAA AATACCCTCT ACTATATTGA ATATCTTAAT
    10501 GTTACCTTTT GTGACGCTTT GGAGCTCCAG CATGAATCCT AACTCAAGTT TAACTGAGGA
    10561 CCCTCAATGT GGAGCTCCGT TTATGGCAAG ACTTTAGTAT TAGATGAGGT TAAAATGAGA
    10621 TATTTCATAT AGTATATGAG TAAATATGAC GAGGGTTCCC AGGAAACAAC CTCTCTACTT
    10681 CTATGAGGTA GTGATAAGGT TTCTTGTACA TTCTATCCTC CCCAGACCTC ACTTGTGGAA
    10741 TTCCACTGGG TAATGTTGTT GTATACGGAC GTTTTCCCTT GTAAGAAACC ACATGTGAGT
    10801 TCCACTCCCG TCATTCCTCG ACGCAATAAG GTTTTTTTAT CCAAAAGTGT TGGAGAGAAT
    10861 AAAATAAATA TGAAGAAGGA AAAGCAGATG TTGAGTTCTT CTATTATCAG AATAGTGACT
    10921 GCCATATAAA TACATGAAAA AATAACTGAA AAACTAGAGA TAAGGAGTAA AATAAGCTAT
    10981 GATTATCTCT AAGATCTAAA AAATAGTAAC TATGATTATC TTTAATAACT AAAGCCTAAA
    11041 AAATAGAAAC CTAATCAGAT TCAGCATAGC ACTGCAGCTG ATTTATTCAA TTTAATCCTA
    11101 CTTTTAAGTT GTATTTTGAG ATACAACTAA TCTCTAGCTT TTGATGCACT ACTTTCAACA
    11161 AAAAGCCACC ATCACTGTTC ATTTCTCTAC CTTGATTTTT CAAATTTCCA TGCAGCTGTT
    11221 ATATGAAGCA CCAGATATGG AGGAGAGCGT TAGGAGTACA ACGGACATAT ACAACGATGC
    11281 AGTTGCTATT TATCGCGTGA CTTATGACCA CGCCATAGCT ACACACAACG TCAGAAAGTG
    11341 TGGTTTTGCA TGGAAAGTTG CGGGTGCAGC CCTTTGCAAG CTTCATGCTG AGCTTCATGC
    11401 AAAGGAACAT AACCAAAAAG TCATGACTGT GTCACCTTCT GTACTGCATA AATTATTGAA
    11461 CTTGAGGATC AAAGAAGTGT CTTAACATGT AAACATATGT ATTGAATATT TAGTGTATAT
    11521 ATGTTTTGTA TTTTCAGGTT GTTGGAATAA AATTTTATAC ATGAAAATAA TCTTTTCAGG
    11581 ATCAGTGTTT TTAAAAGGGT AGAACGTTGG AAAACATATG CACAATGAAG TTTTTTT
//
LOCUS       Capsicum annuum       13661 bp
DEFINITION  Capsicum annuum       13661 bp
TITLE       Capsicum annuum
FEATURES             Location/Qualifiers
     gene            1..13661
     mRNA            join(1..433,3831..4053,4137..4275,4603..4677,
                     5194..5347,6047..6248,6351..6438,6619..6762,7449..7523,
                     7646..7717,7893..7999,8616..8764,9239..9464,
                     10118..10343,10582..10724,11104..11275,11682..11820,
                     11908..12071,13020..13295)
     3′UTR          13296..13661
                     /note: orthologous to the RNA-dependent RNA polymerase
                     (RdRp) gene of Solanum lycopersicum.

ORIGIN

        1 ATGGGAAACT ATTTTTCTTA CAAAAATGAA TCAGTTGAAG AAGTTGAAGA GGTTGAATTT
       61 GAAAAAGAAG AAGTAATTAT TAAACTTCCA AATTCAGTAG AGCAAATGCT AAACCAACTA
      121 TGCAAATCTC AGAACCAAAA TCCACCAGAT AATAAAGTAC GTAAACTACT TTATGGAATT
      181 GGTGAAGAAC GATCACTATA CATATTGAAA GAAATTTCGA AATGCCAAAT TAGAAAAAGC
      241 CTTAGTGGTT TTATTGTATT CATGGCAAAA AAATACTGTC ATTCAGAAAC TCAAATTTGT
      301 GAAAAGCAAG TTGCTCCAGT TACTACGTCT GCTGAGAGTT TTTATTATAA ACCAAATTTA
      361 TTGCCTCGGA ATTCTTCGTC TTCTTCTTCG GTTAGTTTAT TCCATAGAAA TGCGGCGCTT
      421 TTTCAGGAAA ATGGTATGTT CTTTATTTTA TTACTTCCTT CCTTCTATTT CATGTGTCGT
      481 CATTTGATCA AACACGGAGT TTAAGAAATA AGGGAAGATT TGGTAAAGTT TACCAAATTA
      541 TCTTTGTGTT AATATATTTT TTTTTAATTA AGTGGAATCA ATAAGGATAA AAGGATAATT
      601 ATCACTTTAA AAAGTTGTTA AATAAGGAAA AACGATACTT ATTTTGGAAT GAATTAAAAA
      661 GGAAATGATA CATAAGTATT ATTTTATAAA TATATAAATA TGCATGTATT TTTTTGTTTT
      721 GTTTTGTTTT TTTGTTTTTG TTTTTGTTTA ATGTGATGTG ACAGTGTGTT AGAGTTTCAT
      781 TTTGGTTGGA AAATGGAGCT GTGGTTTATT TGTATAAACA ACATAAATCT CGACAGTTAG
      841 GAACAAATCT TGATTTTGGG CCTGTTGAGA TATGTAATTT GCTCTCGATA TATCCGGTGA
      901 AGATATATTT TTTTTATGAA GTGATTACTT TTTAGAAATT TAACTTGCAT ATATGTTTTC
      961 TCCTTTTATT GTTTTGTTCT GTTTTCGTTT TTGCTTTTGT TTTTGTTGTA TGTGATGTGA
     1021 GAGTGTGTTA AGAGTTTCAT TTTGGTTGGA AAATGGACCT GTGGTTTTAA ACAATGTAAA
     1081 TCTCGACAGT TTAGAACTTA ATTATTGAAA ATTTGATTTT AGTTCTGTTT AGATACATAA
     1141 TTAGCTCCCG ATATATCTGA TGAAGATATA TTTTTCTTTA TAACATAATT AACTTTTGAT
     1201 ATATTTTTTT TGTTTTAAAT TTTGATACAT AATTAAGTTT TTGGGAGACA ACAGGAGTAG
     1261 CAGAAGCTGA AAAAAAATAG TTTTTCTCCA AAAGTATTTT TTGAAAAGCA ATTTAAAAAA
     1321 AATTACATTT AGAATAACTT TTTAAAAGCT TGGTCAAATA CTATTTTTGC TCAAAAGTGC
     1381 TCGTGAAGGT GGTTGGCCTA ACACAACATC TAAGAAAGTG GCCTAGTAGT TCAATGAAGT
     1441 TGGATTGAAC ACCATGAGAT CTCAAGTTTA ATTCCTAACA GAGACTAGGT GATTTCTTCC
     1501 TATCTGCTTT AGCTTTAGTG GATAGAGTTA TCGGTACCTG CTTAGGGGTG GCAATTTCAG
     1561 CCCATATTTG TTTTTTCTTT TTTTTTTCCT TTAATTTACT ATTTTTTTCT TTCTTTTTTC
     1621 CTTTAATTTA CTTTTTTTTC TTTTTCATTT TTTCCACTTA TTTTTTACTC ATTTCTTACA
     1681 TTTTTTTTCT TTCTTCTTTT TCATCATTTT TTTCTTTTTC AATTTTATTT CTTTTCATTC
     1741 TTTTTTTTTT TATTTCCGTT TCTCCTTTTT CATTCTTGAT TCGTCATTTT TGTCATTTTT
     1801 CTTATTTTTT TATATTCTTT TCCTCATTTT TTTTGTCATT GCATTTTATA TTTTTTTACT
     1861 TTACATACTA TATATTTCAT ATAAATTTAT TATTTGTATT TAAATAGTTT AGTTGTCAAT
     1921 ATGTGCAATT TATTATTTGT ATTTATATAC AAATAAGTAT ATGAATTAAA ATTAACATGG
     1981 GTTGTGGTGC AGTGGATGGG GCCGCTTCAT CCTTAGTCGA GGGTACGACC CTGGTTATGG
     2041 AGAAACTCTA TTGGGAGCGC TGCCACCTTA ATGGGCCCTG ATATGAATTA GTCGGGGCTC
     2101 CAATGCAGGC ACCAAACACT GAATGAAAAA CCAAAAAAAA GTATATGAAT TAATTGTATT
     2161 TTCTTGAGAC TAAAATATAT ATGGCTGAGA ATCCACATAG CTCTCGAATT ATAAATGTTG
     2221 GGCGAATATA AATCAATATG CGCTTATAGT ATTTTCGTTA TCATAGAAAA AAGAAGGAAA
     2281 CCAAAAATAG AAAAAAAAAA AAAGTTGAAA GAGAGGTAGA AGTTAGAGAT AGAAGAGAGA
     2341 AAAAAGTGTA AAGAAAGAAT TGAAGAAAAA AATACAAAAA AAATCAAAAA GAAAAAATAA
     2401 TAAAAAAGGA AAAAGAAAAA AGATGATTGT AAAAATAAAT ATACTGAGCG GTTACAATAT
     2461 TTTAGTCATC ATCCATAATT TGTACTCGAC TTAACCATGT TCTTCAAAAA TAAAAAAAAT
     2521 ATAAAATATA AAATACAATC AAAAAAGAAA AAAATGAGAA AGATGTAAAA ACAAAAAAAT
     2581 AAAAAAAAAG AAAAAAGAAA GAGAAACAAA GGATAGAGGG TAGAGATAGA AGAGAGAAAA
     2641 AAAAAAGAAA TGACAAAAAA ATAAAAAAAG AAAAAAACTA GAGGCTACAT ATAGAAGAGA
     2701 GATAAAAAAA AAAACTAAAA AGAAAAAACT AAAAAAAAAA GAAATGTAAA AAAAGTAAGA
     2761 TGATATGATA TAGAAGTTTT AAGTTTTTGA GTCTTTGGCT TAGGAGTTAA AGTGGGTTGA
     2821 AACCATTTTT ACCCAATTCA TATTTACCCA TATTTATATG GACGGATTGC AATCTAAAAC
     2881 ATTTTTGTTC GATCCATATT TAACCCATCC AAATCTAATC CAATTCGCCC GTTTGCCACC
     2941 CCTATACCTG CTGCTGGTGG AGGGAGGTGG CAGGTATCTC GTGAAATTAG TCGAAGTGCG
     3001 TGCAAGCTGG CCAGACACCA CAGTTATAAA AAAAAAAGTG ATTGTCCTAA CACAAATCGT
     3061 TTCTCTTAAA AGTACTTTTT TGAAAAACAC TTTTGAAAAA ACGCTTTCCA AAATAATTTC
     3121 TTTTATGAAA CTTAGCCAAA CAAGTTAGTA GTTTCACTAG TGCACTGACA GTGTAAAATA
     3181 GATTGGATTA GTTATGCTAA ATAACCTTAT AATATGTACA CAGTATATAG ATAATGTATA
     3241 TTTTATACTA ACATACATAT ACTATACATA CATATACATA TCTACGCATA CCTTTTACAT
     3301 ATAATATTCA TGCATATACA CGCCATATAC AATCGAGCGT GTATGTAGTG TATACTTAGG
     3361 CCATTTTCGG TGAATTTGGT GGCCGAATGG TGTATATTGG TAGCTATCCC TTATAAAAAC
     3421 TTGCTACTTA TATCCTAGAA GAGGTTTAAA CTTAATATAT TAAAATGTAG TCGAGACTAA
     3481 TAATTACGTT CCTATATTCT TCACCACCTA AATACCGAGC TTTTCACAAA AGAATTCACT
     3541 TACTTTGCTT TACTGGAAAT GAATTATTCC TTGCGGAACC TTGAATTTGC CCCTTCTTTC
     3601 ATCTATTGGA CTTTGGTAGC CTTATGGTTA GAAATGTTCC ATTTAATAGA ATTATGAAAT
     3661 AGTATATGTG ATGGCATACA ATGTTAAATT ACCCATTCCG TATTTTAAGA AAGTTTCTTC
     3721 GATTCATTTT TAAAACAACA GCAACATATC CAGTGTATTC AGTTTGCTAT CTCTTCTTCT
     3781 TTGTTTGCAT GTTTACAACT TTCAAGACTC TAGTTTTCCA ATGCTTGCAG ATATAGTAGG
     3841 TGATACATCT GATTCTCCTA CATCAGCTCC ACAAATACCA TCACCTCGAA CAACTCCAGT
     3901 GACAACGAGC TTTCAAAGAG ATCACTACGC TCGCAGATCA TCTGAATTTA GACTTAGAAA
     3961 CAGTGCCAGC ACACGAGGAA TAAGTGAGCA GTTACTTGCA CTCAGTAAGC TTGAATTCAG
     4021 GAAATTCTTT CTGATTCTGA ATTACATAGG GAGGTAAAGT TTGCACTTAT TCAAATATCT
     4081 ATTTTTGTGA CGTCTATATT GCTACAAGTT GTTATTTGCT TGATTGATAT GTATTGCAGG
     4141 AGGAAGTTGG AGGATGTAAT TATGCTCCAT GACGTTGGTG ACATTTTGGA TATGATATAT
     4201 CAACCTATGT CTCAGTTTGA GTCGTATATC TGGAATAAAT ATGGTCATCC TTGTGAAAAT
     4261 AATAAACGGG TGCAGGTATT TTTCTATCTA CTACCACTCT TATATGATCT ATTTTCATCT
     4321 TTTAGTTAGT TCAGATTTAA GGTCTGGGTT CCAACCCACA TGGCCGTGTC TTGAGCCGGG
     4381 GGTCTATCGG AAACAACCCT TCTACTTCTC CGGAGGTAGT GGTATGGACT GCGTACATCT
     4441 TACCCCCCAG ACCCCACTAT GTGGGAATAT ACTGGGTTTG TTGTTGTTAT TGTTCCAACC
     4501 CACATGGGCT TCATATTTCA GTTGTTTCAT TTTTTGGATT TGATGTATTT CTGAACTATT
     4561 GAATTACTAA TCCAATAATT GCCTTATATA TGTGTTTTCC AGTATCTTGA TTGGGATTCC
     4621 GGAAGGACTC ATCTCTACCA TTGCCATGTC CATTCGGACG GAAGCTATAC TTTTAAGGTC
     4681 TGTTCTTCTT GTGTTTCAGA ACTTTGAGTT GTCAAGAAAA TGTCCAAGAT AACCGCTTTA
     4741 GCCGTTGAAC TGTGTGCCAG AGTTACTCCT GTGATTGAAT TGGCTGAAAA AGATCTCGGA
     4801 CACTTTTACA TTTTTTATTA TGTAGATATT TAATTTGTGT AGTAGCTGTA CGTTGCGAAT
     4861 CATTCACCTT AGCTTTGTAG CTGTAAAAGA TTGTATTTAA CTACTGAAGC TTGCCGTCTC
     4921 CCGTGACTGA TACAAGAGCC CGAATGCAAT AACTGTAATG CCTACGCCTC TTCGCCGGAA
     4981 AATTACACTG TTTAGCTAGG TTATAACTTT AGTTTTATGT ATACATACTA TATGATGACT
     5041 CCCCTTATTT TCTATCTGTG TCTACTATTT TATATTGTGA CACCCCTAAG TAAAGTTCCT
     5101 GGATCCGCCA CTGTATCCAC TTTGGACAGT GCATCACATA TCCTTAATCA TTAGTATCCA
     5161 TTTCTTGACT TGTTTTATTT CCATCCTCTT CAGGGTCCTT ACCTGAAAGC TGAAAGAACC
     5221 CATCTGCAGC GGTCATTAGG AGATGAAAAT GTGTTGATTG TCAAGTTTGA GGGAAATGCC
     5281 CCAAGTTGCC CAGAAGAGAT TGTTCAGAAT GGAATTCTTG TTGGTTTGAG GCGTTATCGC
     5341 TTTTTTGGTA ATTACCTTTA TATATGTTGA CAAAGTATTT CGAACTTCCT AGCTTGTCTT
     5401 GGAAATATAA GAAGAAATAC AGAATTAGCC TTTTCTTTTC TGTGCTAAGT TCGTATAATT
     5461 TCAAGAGTTT GTAGGTCTTT CAAGATTTTT TATGGTAAAG TGAAATGTCA ATTGCTTAGT
     5521 GTTGCCGCCT CTTCATGAAA CGCTCATTAT CAAGGAAAAA TTTGTCATAA GAGTCTTGAT
     5581 GGCATCACTG AAGCACATTA AGTAAGGTGA AGCGCTCAAC GTGTTTTGAT CCTCGCTTCA
     5641 GGGCTTCAGC GCGCTTTAAA TGCACCTTTG ACACACTGGA TCCATCTTAA CATATGTGTC
     5701 GCTACAACAG AGATGTATTG GGCTTGTAAG GCCCAACATT CTCTCCCATT CAACGCTGAT
     5761 GATCTTTATT ACATGGAAGT ACAGTACTTA GGGGGCAATT TTTTTTGCTT ATATCTACGA
     5821 ATTGTAATTA AAGAAATTCT CGTCTTATGG CCTTTGCATT GGCCTGTGTT AATGTGGATG
     5881 TTCCGGTTTC ACAAGTAGCT GTTTGATGAA ATTTCTCATG TTCCCAATAA ATAGAAGTGT
     5941 CATTCTCATA GTATACTCAA AATCGAGGGT GGAAATCCCC GAGAGATTAT GTTTTTGAGT
     6001 GTTTATGATG CCAATGAGGC TTTATGTCAT TGTGGTACTT GAGCAGTTTA TAAGGATGAC
     6061 GGGAAAAAGA AAAGTTCAAA GGACAAAGAG GAAAAGATTG ACTCTGTGAA ATGCTACTTT
     6121 GTTCGAATGG AATCTCTTAA TCCTTGTGAA AAAGAAAGTT ACATTTTGCA TGACAAGATA
     6181 GTCCATGACG CAAGGTGCCA TTTCATGCAT GTACATATGG TCTCTAGCAT GGCTAAATAC
     6241 ATGGCGAGGT TTGCTATTTT CCCGACCATT TTTAACTTTT TAATAGTTTT TGCGTACTTT
     6301 CTTTCTTTCT TTCTTTCTTT CTGAAGTGCA TAGTTACTCT GATAATGCAG GTTCTCTCTA
     6361 ATTTTATCCA CGACAGTAAA GCTTCAAGTT GATCTGAATT CAGTGAATAT TGACAGAATT
     6421 GAAGATATAT ATTGTCATGT ATATTACTTA TCAAACATAT AACATATGCG TATATATAAT
     6481 CATGTATACT GTCTGTTGTT TCTTTTTCCG TGTGTTCTCC AATATGCCAT CTCTTTATAA
     6541 TTTTTCTCTT TCCATGGTCT CAAGATAATG AACTCTCTTT ATCATTTAAT CACCTCCTCC
     6601 ATTGGGAAAA AATTGTAGGA TAAGAATGGA CGAATTCTCT ACGATGAAGA CAGGAAACCC
     6661 CTTATACACA CAGATGGGAC TGGATATATT TCAGAAGACT TGGCAAGATT GTGTCCGCAA
     6721 GAATTTTTTA ACGTGAAGCA CAAGTTTCCT GCCAACTTAG AGGTAATCTG ATTAGACGTA
     6781 GTTGACTAAA GCATTTCCTT GATGTCGATT ATGCCTTTGT ATAGCATTGA AAGCCAGTAA
     6841 ACCTAACAAT GAAGCATATA ATTTGGCTTT ATTCCAAAAT ATATCGTACT TTTGGATATA
     6901 CTTCCAGTGG CTGAATCTAA GGGATAATGG AGCGATCCTT ACAATGTATC TCATTAACCA
     6961 TGCACGTGTA CCACGAGTTG ATCTCTCATT TATGACATCA TTAATGAGGC TAATACATTC
     7021 TTGTCTGACA ACATATCCAA ACTCACATCT CCGGGCAGAA GCCTCTGCAT AAACGACAAT
     7081 AAAATTAAAG CAAGTCCTTG AACTACCTAA AGAAACAAAA CTGCTCAAGG GAGGGACCAA
     7141 TAATGTTAAA TAAACCAAAA ATATGATTTC TTGTCAAACT TTCCTTATCT TTTCTTCTCC
     7201 AGCATTCAGT CACATAGCCA TTGGAAATAC CTATCAAGTT TTTAGTGTTC TCATCTTTAA
     7261 TTGAATTCTT TTATTTCCTT ATTTTTCTTT AGTTGTAGGC AGTGCACAAG AAACCGTCTC
     7321 ATGTTCAGTC TGTTGCATGC TAGTATTGAT GTATACTATC TGACAGATTC ATTGTTCGGT
     7381 TCTTTGTATC AGTTTCCATT CATCTCTCTT TAAGAACTTT CCATTAAATT TTGGACCAAC
     7441 CATTTCAGAG ATATCCCAAT GGTGTCAAAC TTGGAGAGAA TTCATCCACG CCGGGAGAGG
     7501 CGGAATTTCA GAATGGGGAG CCGGTAAAAG TTTTTTGACG TTTACTAGTC GATTCAGAAT
     7561 CCAAATTGCT GGAATTTTTT TATCACTAAA ATGGTCAGCT GGATTCTTAG CTGTCCAGTT
     7621 TTCATGCTTC TCTTTGTCTT TCTAGCCTCT GTTGATGCAA TGCCGGCTAT TCTACAATGG
     7681 TCTTGCTGTA AAAGGAACCC TTCTAGTCAA TAGAAAGGTA CTGATTTCCT CTAAGCACCG
     7741 TAGACCAAAC TCCGTTCCAT TTTAATCTTA AAACTTATTG CATAGTTCTC TCTGATGGCA
     7801 TATTGAAGAA GCTTTTACCC TTTTATTTAT TTAGTTTCTC TGATTCCAAA TCAACTTCCT
     7861 GACGTGTACA ATGTCTTGTT CTTAAATATT AGCTGCCACG GCGCACAATT CAGATTAGGC
     7921 CCTCAATGAT CAAGGTTGAG GAAGATCCAA GGCTGTCAAG AGCTCAAATA TTTAACTCGT
     7981 TGGAAATAAA TAAACCCAGG TATTTGGCAC TTTTTAGTTA ATCCAATAAT TCAGTTAATA
     8041 GAAAGATAAA AAGTTCATTG TAGGAATCTT CGTTTGTCCA TGAAATTACT ACTTTCATGA
     8101 CCCTTTCAGT TTTATTTTAG AAATATTTTA GTTAAGTACA TGTGCATATA TGAGTAAAAA
     8161 TCTGGCATTA TGCATTTCAG CAGTTAGTAA ATAACAGTAA GGAGAAACTA CATTCAATGC
     8221 AAGCTAATAT CATACCAGAG GTTTGTGGAA CCACTATTTA CTGTATGAAA TCAGTTTGCA
     8281 TTTTTATTAC TTAAGGGGAG AATTGATCAG TCTGATCATA TCCGCCGCCA GTAGGATCCT
     8341 AAGTGAGGGA CGTGAATTGT TTGGTGAGAT TTTCATAGTA TTAAAAGAGC AAAAAGGTCT
     8401 ACCAGTTACC ACTAGGATAT CAACTTGCCT ATTACGACAG GCTCTAAAAG ATGGACATAT
     8461 CTCCCTTCTA ATGATTGTTC TTAGAAAGAA TTCTTCCATG CTATCTCTGT ATTACAGAAG
     8521 TTCTGTTAAA ATATCTGCGG CTACAGAAAT TTCAGGTATA TATGTCCCTG TGGGCTTACC
     8581 TGTTGCAACT GACACCTCTT ATGTTCGTCT TTCAGTTTTA AGCCTAGGAA TACTCGTCTA
     8641 TCAAGAACCC TTATTGCTCT GTTGACCTAT GGAGGTGTTC CCGTGGAGTA TTTCTTTGAT
     8701 ATTCTGAAGA ATACTTTGGA GGAAACACAA AGATTATACT CAGATGAGGT GACAGCTCTA
     8761 AAAGGTAATT CTAGTTTTAG AAAAAAAAAT TATAATAAAA CTACGTTTCT ATGCTATTGT
     8821 ATATGGTTTA TAATCTAGCA TGTATAAGGA GAAATGTTAC CTTCGGATGC TGTTATGCGA
     8881 TAATTTTAAA CTTGTGTTTA ATTTGGCTTA AATTCCAGCA CGTGGTAACG TTTTGTTTCT
     8941 CAAAATTTCG AATAATCTTT TGAAAACATT GCATGTTTAT TATTAGCAAG CTGGTGCTGA
     9001 TACCTATTTT GAATCAACAT CCTCTGTTGA TCTTTGTGGA TTTGATACAG AAGTTTTTAT
     9061 CAAAGCACCC CTTTACCTGC ATTAATCTTA ATATGTTTAT ACAACAACAA CAACAAACCA
     9121 GTATATTCCC ACATAAGTGG GGAATCTTAA TATGTTTGAG TCGATTTTTA AGTCTCAGTT
     9181 GATTATGTTA CCAAATCAGA CCCTTGCTTC CTTACTTTTA TTGGGTGTCT CCATGCAGTT
     9241 GCAGTGAACC ATAGAGATCG TGATGATGCC TCTATTGCCA CAAGTATGAT AATGGCTGGA
     9301 GTACCTCTCA CTGAACCATT TCTTTGGAGT TGTTTGTCTT CCCTGGCAAA GGAAGAAAGA
     9361 AATGGATTAA AAGCAGGAAA ACTTCCTATC TCTGATACTT TCTATCTGAT GGGGACAGCT
     9421 GATCCGACTG ATACTTTAAA TCCTGATGAA GTCTGTGTTG TTCTGTAAGC ATACTCTTTA
     9481 GATGTATTGT ATATGATCCT TGTTGTCTAT TAGATTGTCC AATAATGGTT AAAGGGTGGA
     9541 CTGTTGTCAT ATGTCTTTGG ATGATCATTA ACTCATGAAC TAGCTTTTTT GGTTCAGTTA
     9601 GCCCCAAGGT TCGTTTTCTC TACACGGTAT CAACACTCCT GTTAACCGGG CCGAGGAGTG
     9661 CAGGTGCGGT GTTAATTGCC CCATGTTGGT TGAGAAAATG AGCCGTTGTC TCCTTATGTG
     9721 CTGTTTTGGG GTTGAGTTAG GCCCAAGGTC TATTTTCTTT ACATTGTCCT ATCCCTAGTA
     9781 AGTATTGGAT GTGTTATCTC ATTATGGAAA ACCTGGCATT AGATCCCATA ACACGACTCT
     9841 AAAAAAGTTT GGTGAAAGCC GATGCAGGTG TTTGCACCAT GCACTACAAA TTTGCACTTT
     9901 GGTCAAAGCT ACATTTGCCT CTTTCGGAAT TTCATTTCAT CAATGCTCAT TTGCACAGTA
     9961 GTCTAGTGAA GAAGTTCGAT TAACCTAAGA ATTGTTTTGA ACTAGGTATT TCAGCATAGA
    10021 TATGTTTGTA ACTTGTGTTC TCTTTTTGAT GCTATGCCTG TACTTTCAAA AAGTAAAACT
    10081 AGAAATTTAC TATGTAAAAC TCTGTCGTTA TACGCAGTGA ACATGGACAA ATATATGGAG
    10141 AGGTACTAGT ATACAGGAAT CCTGGGCTTC ATTTTGGTGA TATCCATAGA CTACTTGCTG
    10201 TGCCTGTGAA GAACCTCGGA GACATTATTG GAAATGCTAA ATATGGTATT TTCTTCTCTA
    10261 CCAAAGGTCC AAGATCCGCA GCCACTGAAA TTGCTAATGG CGATTTTGAT GGAGATAATT
    10321 ATTGGGTCTC TCGGAACCCC CAGGTCAACT TTTTCTCTGC TACTATTGGC TAACTGCTAT
    10381 AATCATTTTG CCTAACAATT TAATTGAACT GCCAAAGATT GGTTCGTTCA TTTGCACTCC
    10441 CCATGTCCAA TTAGAATTGA TAATGAAACA TCGATAATGA AAAGAAAAAC AAACATATTG
    10501 TGATGCCATT TCGTTTCCTG AATGAATGAA AATACTCAAT AATTTCCGTC CAATTTGAGC
    10561 ATGCTATGTT GTATGCTTCA GCTGTTAAAA TATTACACTG CAAGTAGACC GTGGAGCCGA
    10621 ATCTATTCAA CACCAAAGAC ATTGCATAGG GAGCCCAACC ACTTCTCTGC GGAGGAAAGG
    10681 GAGCATGAAC TCTTTCAGAA ATTTCTAGAA ACTAGGAAGC AGAAGTATGT ATTATAATAG
    10741 ACTTATCACA TATTTATTAT ATTACAGTTA TCAGTCTCTA TTATAATATC ATCTCAGTGT
    10801 AGAATGCCCA TTTTGCCTTC CAAAATTAGA GTATGTCTCT TTGATATTGC CTGAAACATG
    10861 TCGCCTATGC TTCATGAAGA ACGCAACATA CAGTTCCATT GTCAAAGTTG CTCATACTCA
    10921 GGAAGTCCTT GAGCTAATGA GCAACATGTG ACAATGGAGA ATCTTCTCTG AATGGCAGGA
    10981 TCGTTGTTGA TAAGTTACTT TTATTTGACC TGGCTAAACT TCCTGTAATG TCTTTATGCT
    11041 TTAGATACTG AATTAAATGC TCATGTTTCG ATTTTACTTA TGAGACTTGG TTTACACCTT
    11101 CAGTTATAGC ATGGCTGACG CTTCTGCTAA CTGGTATGCA CTCATGGATA GACTTCTGAT
    11161 ATTGGGGAAA TATAATACCA CGGAGAATGA AGAGACGGAG TCTATGAAAG AAAAACTGCT
    11221 GGAGTTGATT GATTTGTATT ATGATGCTAT AGACGCCCCA AAAAGTGGGA ATAAGGTTAG
    11281 TTGCGCTAAC CTGATCTCTG TTTGATATCC CTTATTAACA ATCCTATGCT TGATCACTGT
    11341 GCTCTTTGAG TGTTTCGACT TTTCTGTTCC CTAAATCATT TTTATTAGTT TGATGCCTCT
    11401 CTTGCCTGAA AACTTAAGAT TCACTATCAT GTTGTGTGAA GAAAATATGT GCATCTAGTC
    11461 GAGAAACGAT TGACATCTAA TCTTGCTTCC AAAGCTAGAG TAGGCTTGAT AAAAAAAAAA
    11521 TTTGTTATGT TTTTAATCTT GATTAGCCTC CACGGGATTG GGGTAAGGTC TGCGTACACT
    11581 CTACCCTCCT CGCTCCCTAC TTGTGGGATT ATTTTGGATA TGTTGTTGTT TTAATCTTGT
    11641 TGAGTTATCG AGTTCTTGTC TTACGACTCC TCTGACCACA GGTTTTCATC CCAAAGAGAT
    11701 TGAAAGTACA CAGATTTCCG CATTTCTTAC AAAGGAAAGA AAGCTATAAC TCTACCTCAG
    11761 TCCTAGGCGA AATTTATGAC CGGGTTGAGA AATTTAAAGC TGAAGAACCA GTTGCTGTAG
    11821 GCAAGTGTTT GATCCACATA CTGATCGAAA ATTTTCCGTT GTTTACTGGT TGTGGAATTG
    11881 ACATATCTCG TTTTTCTGTA TTTCCAGAAA TTACGAAGCT CTCGACTTTT GAAGTTGGAA
    11941 TCCCTGCGGC ATGCTTGAGG TTATGGGAAG AAAGGTACGA AAATTACAGA TTTGATATGA
    12001 AGGACGCACT GAACACCAGC AATGAATCAA AAAATGACTT AGCTGACCAG GTTATTAAAA
    12061 AGTACAAACA GGTAAAACCT TCTTCTCCCG ATCTTAATAA ATTTTACTTC AATAATATCA
    12121 TTACGTAATT CATAAATAGA CACTCAAAGG CCTCAGCCGG CAAGTAAGTA TTCCATTTCT
    12181 TAGAGTGCAC ATCTAGACAC CTCAATCTGA TCTCAACTGG CAACTAAACA CTCAAACTCG
    12241 TCCCTACTGT GTCTTGTGGC CACCGACACT GCTGTCACAC ATAAATTTTG TAGCTGCCTG
    12301 GACAATCATT TTGTAAGTTG GAGTGCTCAG CTGACACAGC GGAGAAAGAG TTGATGTGTC
    12361 TAGATGGTGC ATACTCAAAA TTGGAGTGTT TAGTTATCAG TTGAGGCTAA GTTGAAGTGT
    12421 CTATGTATTA TGCTTGTAAG AGGGTAAAAA GATGATAAAT ACTCTCTACT ATATGAAATG
    12481 TCTTAATGTT TCCTTCGGTT ATACTTTGGG GGTCGTTCGT AACCTTGTTG TTAGCAAATT
    12541 GTCTCATATG CCTTGAACCC TTAATGGAGC TCCGATGTGG ATCCTAGCTA AAGTATAACT
    12601 GAGGATAACT CGGTTCACTC TTGAACTCTG TTTAGATGGG GGTAGGACTA GATATTTTGT
    12661 TTCTTAGATG AGTAAATCTG GGCCGAGGGT CTATCGGAAA CAACCTCTCT GTCTCACATT
    12721 TGAAGTAGTG GTATGGACTG CGTACACTTA CCCTCCTCAG ACCTCACTTG GTGGGAATAT
    12781 ACTGGGTATG TGGTTGTTAT TGTAGATGAG TAAATCTGGA TGTTTTCCCT TGAAAGAAGT
    12841 CAAACGTGAG TGTCACAATC CACTGGTATC TGTGGGAGTT TCCAGAAAAT AATCGAGTTC
    12901 AATTCTCACT GTCCCCATCA TCCCTCCTTC CTCTCCGCGA TTCTCCAATG TAACACATTT
    12961 ATCTTTTGAA GCCACCATGA GTGCACATTT ATACAGTGCT TTTTCAAATT CTAATGCAGC
    13021 TGCTATATGA AGCGCCGGAT ATGGAGGAAA GCATAAGGAG TAAATCGGAC ATATTTACCG
    13081 ATGCACTTGC TATTTACCAG GTGACTTATG ATTACGCGAA ATCTATACGC GACATCAGAA
    13141 AGTGTGGTTT TGCATGGAAA GTTGCAGGTT CAGCACTTTG TAGGCTTCAT GCTGAGCTCC
    13201 ATGCTAAAGA ACATAACCAA AAAGTCATGG ATGTGTCACC TTCAGTATTG CACAAATTAT
    13261 TGAACTTGAG GATCAAAAAA GTGTCTGACA TGTAAAAAAT CTGTATTGAT GATTTAGTGT
    13321 ATATATTGTT TTTCTTCTTG TTGTATATTT TCCTCCCAAA TCTTCACGTT AGACGACTTT
    13381 TACGTCAACA ATAACATATC TAGTGTAATT CCGTAAGTGA AGTATGTTAG ACGTTTGGAT
    13441 GGTCACTCAA CTTTGTGTGA TTGGTCATTA TAGTCACTAA AATCTGTATT GATGATTTAG
    13501 TGTATATATT GTTTTTCTTC TTGTTGTATA TTTTCCTCCC AAATCTTCAC GTTAGACGAC
    13561 TTTTACGTCA ACAATAACAT ATCTAGTGTA ATTCCGTAAG TGAAGTATGT TAGACGTTTG
    13621 GATGGTCACT CAACTTTGTG TGATTGGTCA TTATAGTCAC T
//
